# Supplementary material for: Role of the E3 ubiquitin ligase RNF157 as a novel downstream effector linking PI3K and MAPK signaling pathways to the cell cycle
Source: J Biol Chem. 2017 Jun 27;292(35):14311–24. doi: 10.1074/jbc.M117.792754 (PMC5582827; doi:10.1074/jbc.M117.792754)
Supplement: Supplemental Data [file 10.1074_M117.792754_jbc.M117.792754-1.xlsx]

## Sheet: A2058
Uniprot ID	Symbol	Entrez ID	Name	Description	Peptide	Phosphosites	MEKi/DMSO	PI3Ki/DMSO	Combo/DMSO	PHOSIDA ID
Q8IZP0	ABI1	GeneID:10006	Abi-1	abl-interactor 1 isoform b	TNPPTQKPPS*PPMSGR	S182	0.10452	-0.763142	-0.304487	926
Q8IZP0	ABI1	GeneID:10006	Abi-1	abl-interactor 1 isoform b	QISRHNS*TTSSTSSGGYR	S322	0.483059	0.261241	0.219288	508
Q9UKV3	ACIN1	GeneID:22985	acinus	apoptotic chromatin condensation inducer 1	AAKLS*EGS*QPAEEEEDQET*PSR	S240, S243, T254	0.647689	-0.886396	-1.3205	5
Q9UKV3	ACIN1	GeneID:22985	acinus	apoptotic chromatin condensation inducer 1	AAKLS*EGSQPAEEEEDQET*PSR	S240, T254	0.965517	0.139531	-0.398792	6
Q9UKV3	ACIN1	GeneID:22985	acinus	apoptotic chromatin condensation inducer 1	LSEGSQPAEEEEDQET*PSR	T254	1.33873	0.9425	0.891709	416
Q86TX2	ACOT1	GeneID:641371	ACOT1	acyl-CoA thioesterase 1	YRADT*LGELDLE	T56	-0.304933	-0.428615	0.0274725	1039
Q9H981	ACTR8	GeneID:93973	ACTR8	actin-related protein 8	RIPVS*PEQAR	S132	0.720106	1.01444	0.998247	569
Q13443	ADAM9	GeneID:8754	ADAM9	ADAM metallopeptidase domain 9 isoform 2 precursor	HVS*PVT*PPR	S758, T761	-0.185515	-0.570529	-0.256296	263
Q13443	ADAM9	GeneID:8754	ADAM9	ADAM metallopeptidase domain 9 isoform 2 precursor	HVSPVT*PPR	T761	0.144469	-0.605182	-0.273674	264
P35611	ADD1	GeneID:118	ADD1	adducin 1 (alpha) isoform a	FRT*PSFLK	T724	2.11899	1.26527	0.976382	172
Q8TED9	AFAP1L1	GeneID:134265	FLJ00258	actin filament associated protein 1-like 1	RSPS*IVASNQGR	S747	0.417143	-0.721147	-0.12216	668
Q9UHB7	AFF4	GeneID:27125	MCEF	ALL1 fused gene from 5q31	VNPHKVS*PASSVDSNIPSSQGYKK	S487	0.12541	1.35965	1.34578	1000
Q09666	AHNAK	GeneID:79026	AHNAK	AHNAK nucleoprotein isoform 1	TQSGKTVIRLPS*GSGAAS*PTGSAVDIR	S210, S216	-1.73618	-2.44656	-1.08353	946
Q09666	AHNAK	GeneID:79026	AHNAK	AHNAK nucleoprotein isoform 1	TVIRLPSGS*GAASPTGSAVDIR	S212	-1.33571	-2.68726	-0.466668	972
Q09666	AHNAK	GeneID:79026	AHNAK	AHNAK nucleoprotein isoform 1	SNS*FSDERE	S5782	0.697388	0.0164006	0.808815	781
Q09666	AHNAK	GeneID:79026	AHNAK	AHNAK nucleoprotein isoform 1	TQSGKTVIRLPS*GSGAASPTGSAVDIRAGAISASGPE	S210	-0.631332	0.203046	-0.326906	947
Q02952	AKAP12	GeneID:9590	AKAP12	A kinase (PRKA) anchor protein 12 isoform 1	RPS*ESDKEDE	S627	-4.21249	NA	-0.273313	629
Q9Y2D5	AKAP2	GeneID:11217	AKAP2	PALM2-AKAP2 protein isoform 1	DALGDSLQVPVS*PSSTTSSR	S383	-0.566991	0.251304	0.462436	124
Q96B36	AKT1S1	GeneID:84335	Akt1S1	AKT1 substrate 1 (proline-rich)	LNT*SDFQKLK	T246	0.25367	-2.39526	-1.51188	391
Q96B36	AKT1S1	GeneID:84335	Akt1S1	AKT1 substrate 1 (proline-rich)	LNT*SDFQKLKR	T246	1.92285	-3.46518	-4.27016	392
Q96Q42	ALS2	GeneID:57679	ALS2	alsin isoform 2	TVVLT*PTYSGEADALLPSLR	T510	-0.0036708	-0.24491	-0.723283	977
Q01484	ANK2	GeneID:287	ANK2	ankyrin 2 isoform 3	YVS*SEGTEKEE	S3876	-1.68677	-2.53894	-1.66735	1045
Q8IWZ3	ANKHD1	GeneID:54882	ANKHD1	ankyrin repeat and KH domain containing 1 isoform 1	RLTS*SVSCALDE	S177	-1.05058	-2.21448	-2.16716	611
Q86XL3	ANKLE2	GeneID:23141	ANKLE2	ankyrin repeat and LEM domain containing 2	TSLPLS*PVKTAPLFSNDR	S268	0.959861	0.972018	0.95428	961
Q86XL3	ANKLE2	GeneID:23141	ANKLE2	ankyrin repeat and LEM domain containing 2	AFAGPLS*PAKAEDFRK	S528	1.14479	2.0823	1.81783	18
Q86XL3	ANKLE2	GeneID:23141	ANKLE2	ankyrin repeat and LEM domain containing 2	GICDYFPS*PSKTSLPLS*PVKTAPLFSNDR	S259, S268	NA	NA	NA	188
Q6UB99	ANKRD11	GeneID:29123	ANKRD11	ankyrin repeat domain 11	SPQRFPES*PK	S1991	-0.545591	-0.282566	0.116705	792
O75179	ANKRD17	GeneID:26057	ANKRD17	ankyrin repeat domain protein 17 isoform a	GGHTSVVCYLLDYPNNLLSAPPPDVT*QLTPPSHDLNR	T732	1.16207	0.453934	1.12452	183
Q69YU3	ANKRD34A	GeneID:284615	ANKRD34A	ankyrin repeat domain 34	LSRRHS*TEGPEDPPPWAE	S291	-0.304323	-0.766588	-0.373787	419
Q9NQW6	ANLN	GeneID:54443	anillin	anillin, actin binding protein	T*PISPLKTGVSKPIVK	T320	1.01858	1.79933	2.07934	929
Q9NQW6	ANLN	GeneID:54443	anillin	anillin, actin binding protein	TPIS*PLKTGVSKPIVK	S323	0.719108	1.28855	1.3604	930
P39687	ANP32A	GeneID:8125	ANP32A	acidic (leucine-rich) nuclear phosphoprotein 32 family, member A	LRNRTPS*DVKE	S17	-0.447988	-0.854124	-0.740347	402
O15033	AREL1	GeneID:9870	KIAA0317	hypothetical protein LOC9870	RPSTAVDEEDEDS*PSECHT*PEK	S337, T343	0.895643	-0.217239	0.838302	630
Q9NRY4	ARHGAP35	GeneID:2909	GRF-1	glucocorticoid receptor DNA binding factor 1	KVS*IVSKPVLYR	S1150	-0.815408	-0.467791	-0.942801	362
O15085	ARHGEF11	GeneID:9826	ARHGEF11	Rho guanine nucleotide exchange factor (GEF) 11 isoform 1	S*LENPT*PPFT*PK	S663, T668, T672	1.41264	0.329656	0.597695	765
O15085	ARHGEF11	GeneID:9826	ARHGEF11	Rho guanine nucleotide exchange factor (GEF) 11 isoform 1	SLENPT*PPFT*PK	T668, T672	0.28653	0.506913	0.66752	767
O15085	ARHGEF11	GeneID:9826	ARHGEF11	Rho guanine nucleotide exchange factor (GEF) 11 isoform 1	SLENPT*PPFTPK	T668	0.790664	0.617479	0.504656	766
Q6PL18	ATAD2	GeneID:29028	ATAD2	ATPase family, AAA domain containing 2	LRS*AGAAQKKPAATTAK	S41	-2.21644	-1.80656	-2.65954	407
Q6VMQ6	ATF7IP	GeneID:55729	ATF7IP	activating transcription factor 7 interacting protein	SKS*EDMDNVQSKR	S559	-0.456806	-2.06918	-1.86481	761
Q6VMQ6	ATF7IP	GeneID:55729	ATF7IP	activating transcription factor 7 interacting protein	SKS*EDMDNVQSK	S559	NA	NA	NA	760
Q8NHH9	ATL2	GeneID:64225	ARL6IP2	atlastin GTPase 2 isoform 2	RRT*SDPSAAVNHVSSTTSLGE	T23	-0.605782	-1.26167	-0.837671	658
Q8NHH9	ATL2	GeneID:64225	ARL6IP2	atlastin GTPase 2 isoform 2	RRTS*DPSAAVNHVSSTTSLGENYE	S24	-0.503959	-0.871568	-0.578386	659
P54259	ATN1	GeneID:1822	DRPLA	atrophin-1	PYHPPPLFPPS*PQPPDSTPR	S168	0.491801	1.86469	1.75572	501
Q8WWM7	ATXN2L	GeneID:11273	A2LP	ataxin 2 related protein isoform A	STSTPTS*PGPR	S684	0.752176	2.24038	2.25376	892
Q9Y679	AUP1	GeneID:550	AUP1	ancient ubiquitous protein 1	LRPQSAQSSFPPS*PGPS*PDVQLATLAQR	S354, S358	1.39649	1.63851	1.32794	404
Q9Y679	AUP1	GeneID:550	AUP1	ancient ubiquitous protein 1	LRPQSAQSSFPPSPGPS*PDVQLATLAQR	S358	1.07469	1.47369	0.762272	405
Q9Y679	AUP1	GeneID:550	AUP1	ancient ubiquitous protein 1	LRPQSAQSSFPPS*PGPSPDVQLATLAQR	S354	0.773965	1.29375	0.422454	403
O15169	AXIN1	GeneID:8312	axin 1	axin 1 isoform a	RSDLDLGYEPEGS*AS*PTPPYLK	S75, S77	0.872117	0.769396	0.177529	662
O15169	AXIN1	GeneID:8312	axin 1	axin 1 isoform a	RSDLDLGYEPEGS*ASPT*PPYLK	S75, T79	0.327502	-0.655883	-0.513248	664
O15169	AXIN1	GeneID:8312	axin 1	axin 1 isoform a	RSDLDLGYEPEGS*AS*PT*PPYLK	S75, S77, T79	0.429453	0.232371	0.491717	663
O15169	AXIN1	GeneID:8312	axin 1	axin 1 isoform a	RSDLDLGYEPEGSASPT*PPYLK	T79	0.497739	0.0979539	0.225075	665
Q9NWV8	BABAM1	GeneID:29086	HSPC142	hypothetical protein LOC29086	TRS*NPEGAEDRAVGAQASVGSR	S29	0.242613	-1.52182	-1.88766	958
Q92934	BAD	GeneID:572	Bad	BCL2-associated agonist of cell death	IRSRHS*SYPAGTEDDE	S74	-1.24507	-2.46852	-2.91696	296
Q92934	BAD	GeneID:572	Bad	BCL2-associated agonist of cell death	IRSRHSS*YPAGTEDDE	S75	-1.072	-2.27375	-3.05945	297
Q92934	BAD	GeneID:572	Bad	BCL2-associated agonist of cell death	SRS*APPNLWAAQR	S99	0.910398	-1.09885	-1.19858	832
P46379	BAG6	GeneID:7917	BAT3	HLA-B associated transcript-3 isoform b	CNLACT*PPR	T350	0.847524	0.229138	0.0363361	112
Q9UHR4	BAIAP2L1	GeneID:55971	IRTKS	BAI1-associated protein 2-like 1	TEAVTVPTPSPTPVRSIS*T*VNLSE	S422, T423	0.160976	-0.635846	-0.220596	913
Q9UHR4	BAIAP2L1	GeneID:55971	IRTKS	BAI1-associated protein 2-like 1	AVTVPTPSPTPVRS*ISTVNLSE	S420	-0.332025	-0.46335	-0.51033	101
Q9UHR4	BAIAP2L1	GeneID:55971	IRTKS	BAI1-associated protein 2-like 1	AVTVPTPS*PTPVRS*ISTVNLSE	S414, S420	-0.077281	-1.35346	-1.05942	100
Q9UHR4	BAIAP2L1	GeneID:55971	IRTKS	BAI1-associated protein 2-like 1	AVTVPTPSPTPVRSIS*TVNLSE	S422	-0.542397	-0.373573	-0.954364	102
Q6UXY1	BAIAP2L2	GeneID:80115	BAIAP2L2	BAI1-associated protein 2-like 2	SRT*PS*RVPSRAPS*PAPPPLPSSR	T455, S457, S465	0.123166	-1.11997	0.591952	859
Q6UXY1	BAIAP2L2	GeneID:80115	BAIAP2L2	BAI1-associated protein 2-like 2	SRTPSRVPS*RAPS*PAPPPLPSSR	S461, S465	-0.153918	-1.72951	0.536814	860
Q6UXY1	BAIAP2L2	GeneID:80115	BAIAP2L2	BAI1-associated protein 2-like 2	RSS*M#GSTAVATDVKKLMSSE	S478	-0.0605615	-0.986494	1.28818	679
Q9UIF8	BAZ2B	GeneID:29994	BAZ2B	bromodomain adjacent to zinc finger domain, 2B	S*LKKVIAALSNPKATSSS*PAHPK	S254, S271	0.157477	0.218379	0.268443	768
O75815	BCAR3	GeneID:8412	BCAR3	breast cancer antiestrogen resistance 3	VPSSPS*AWLNSEANYCELNPAFATGCGR	S420	-0.413967	0.389624	-0.992068	1003
O75815	BCAR3	GeneID:8412	BCAR3	breast cancer antiestrogen resistance 3	HIMDRT*PEK	T130	0.961518	0.669373	0.753795	238
O75815	BCAR3	GeneID:8412	BCAR3	breast cancer antiestrogen resistance 3	RVS*SDARAGE	S383	NA	NA	0.269732	701
Q9HB09	BCL2L12	GeneID:83596	Bcl-2L12	BCL2-like 12 isoform 3	GAAPSESPRPCS*LPIRPCYGLEPGPAT*PDFYALVAQR	S156, T171	-0.884332	0.0557828	-1.15921	175
O00512	BCL9	GeneID:607	Bcl-9	B-cell CLL/lymphoma 9	SSTPSHGQTTATEPTPAQKT*PAK	T172	0.622336	-0.367274	-0.318764	883
O00512	BCL9	GeneID:607	Bcl-9	B-cell CLL/lymphoma 9	SS*TPSHGQTTATEPTPAQKT*PAK	S154, T172	1.14759	0.555076	0.0429997	882
Q9NYF8	BCLAF1	GeneID:9774	BCLAF1	BCL2-associated transcription factor 1 isoform 2	LKDLFDYS*PPLHK	S512	-0.0833902	-0.219398	-0.360919	381
Q9NYF8	BCLAF1	GeneID:9774	BCLAF1	BCL2-associated transcription factor 1 isoform 2	NTPSQHSHSIQHS*PER	S268	0.720064	-0.744571	-0.302714	488
P11274	BCR	GeneID:613	Bcr	breakpoint cluster region isoform 1	GEGKGPLLRSQS*TSEQE	S301	-0.33988	0.882389	1.35722	178
P11274	BCR	GeneID:613	Bcr	breakpoint cluster region isoform 1	GKGPLLRS*QSTSEQE	S299	-1.56665	-0.211032	0.500761	194
Q8TD16	BICD2	GeneID:23299	Bicd2	bicaudal D homolog 2 isoform 1	TKPAT*PSL	T821	1.79461	1.15834	0.162034	920
O00499	BIN1	GeneID:274	BIN1	bridging integrator 1 isoform 8	KGPPVPPPPKHT*PSK	T348	1.01073	-0.316019	0.192347	308
O00499	BIN1	GeneID:274	BIN1	bridging integrator 1 isoform 8	PAGGATPGATLPKS*PSQLR	S331	0.622163	0.440446	0.68739	497
Q9NSY1	BMP2K	GeneID:55589	BIKE	BMP-2 inducible kinase isoform b	TLKPTYRT*PER	T1014	0.868247	0.382546	0.67664	921
P38398	BRCA1	GeneID:672	BRCA1	breast cancer 1, early onset isoform 1	RKS*ST*RHIHALE	S615, T617	-0.101316	NA	-0.115596	577
O95696	BRD1	GeneID:23774	BRD1	bromodomain containing protein 1	RHT*LEDRSE	T885	-0.323102	NA	-0.871891	562
O95696	BRD1	GeneID:23774	BRD1	bromodomain containing protein 1	HPSS*PCSVKHSPT*R	S18, T27	-0.608178	1.14773	1.34516	242
O95696	BRD1	GeneID:23774	BRD1	bromodomain containing protein 1	HPS*SPCSVKHSPTRETLT*YAQAQR	S17, T32	0.812831	1.96978	2.16977	243
O95696	BRD1	GeneID:23774	BRD1	bromodomain containing protein 1	SRS*TCGDSEVEE	S803	-0.195855	NA	-0.578639	843
O95696	BRD1	GeneID:23774	BRD1	bromodomain containing protein 1	SRST*CGDSEVEEE	T804	0.141667	-1.95295	-1.47011	844
P25440	BRD2	GeneID:6046	BRD2	bromodomain containing 2	IRKPS*LLYE	S37	-0.980137	-0.195647	0.428372	284
Q9BX63	BRIP1	GeneID:83990	BRIP1	BRCA1 interacting protein C-terminal helicase 1	YST*PPYLLEAASHLS*PENFVEDEAK	T918, S930	2.19491	0.454893	1.11375	1044
Q96Q07	BTBD9	GeneID:114781	BTBD9	BTB (POZ) domain containing 9 isoform a	APSGSSLPS*SPGSNSR	S598	-0.891433	-0.374761	0.090338	64
Q96Q07	BTBD9	GeneID:114781	BTBD9	BTB (POZ) domain containing 9 isoform a	APSGSSLPS*SPGSNS*RSPNRQHQ	S598, S604	0.229575	0.854468	0.299157	65
Q7Z589	C11orf30	GeneID:56946	EMSY	EMSY protein	SPRPAS*PASNVVVLPSGSTVYVK	S173	0.126959	0.572777	0.985558	794
Q53F19	C17orf85	GeneID:55421	ELG	ELG protein isoform a	RPHS*PEKAFSSNPVVR	S500	0.783465	1.64026	1.18221	627
Q53F19	C17orf85	GeneID:55421	ELG	ELG protein isoform a	LGVPRQDS*KGLYADTRE	S530	0.631973	0.605162	1.08972	377
Q4AC94	C2CD3	GeneID:26005	FLJ43906	C2 calcium-dependent domain containing 3	SLRHAVPITRMQS*SEDTE	S2049	-1.18349	-1.08013	-0.726539	772
Q9H8G2	CAAP1	GeneID:79886	FLJ13657	hypothetical protein LOC79886	RST*DSSSVSGSLQQE	T90	0.217025	-1.21473	-1.79342	686
Q13554	CAMK2B	GeneID:816	CaMK2-beta	calcium/calmodulin-dependent protein kinase IIB isoform 1	STVASMMHRQET*VE	T287	0.758406	0.751506	1.3369	894
Q13554	CAMK2B	GeneID:816	CaMK2-beta	calcium/calmodulin-dependent protein kinase IIB isoform 1	STVASM#MHRQET*VE	T287	0.197436	0.671646	0.442505	893
Q8N5S9	CAMKK1	GeneID:84254	CAMKK1	calcium/calmodulin-dependent protein kinase 1 alpha isoform a	AAS*VIPGSTSR	S52	-1.19263	0.39473	0.61192	10
Q01518	CAP1	GeneID:10487	CAP1	adenylyl cyclase-associated protein	SGPKPFSAPKPQTS*PSPK	S308	0.957355	1.26051	1.59501	734
P22681	CBL	GeneID:867	Cbl	Cas-Br-M (murine) ecotropic retroviral transforming sequence	RINS*ERKAGSCQQGSGPAASAATASPQLSSE	S833	-0.40824	0.0830672	1.09616	568
O75828	CBR3	GeneID:874	CBR3	carbonyl reductase 3	EGWPNS*PYGVSK	S191	-0.0900726	0.542108	0.653399	148
Q9HC52	CBX8	GeneID:57332	CBX8	chromobox homolog 8	RQDS*DLVQCGVTSPSSAE	S256	-0.162643	-0.951397	-0.868832	632
Q6P1N0	CC2D1A	GeneID:54862	CC2D1A	coiled-coil and C2 domain containing 1A	GPAS*TPTYSPAPTQPAPR	S203	0.471328	-0.450211	-0.17368	201
Q16204	CCDC6	GeneID:8030	CCDC6	coiled-coil domain containing 6	TVSSPIPYTPSPSSSRPIS*PGLSYASHTVGFTPPTSLTR	S367	0.346887	1.84739	1.74785	976
Q8N4S0	CCDC82	GeneID:79780	FLJ23518	coiled-coil domain containing 82	RVVEDEGS*SVEMEQKT*PEK	S219, T227	-0.200427	-0.868689	0.099966	705
Q8N4S0	CCDC82	GeneID:79780	FLJ23518	coiled-coil domain containing 82	RVVEDEGSSVEMEQKT*PEK	T227	0.27456	-0.450532	-0.258278	706
Q9H6F5	CCDC86	GeneID:79080	CCDC86	coiled-coil domain containing 86	RLGGLRPES*PESLTSVSR	S18	0.324553	0.895598	1.48675	585
Q9H6F5	CCDC86	GeneID:79080	CCDC86	coiled-coil domain containing 86	ALVEFESNPEETREPGS*PPSVQR	S47	-0.0465255	-0.349169	0.115477	48
Q8ND76	CCNY	GeneID:219771	CBCP1	cyclin Y isoform 1	SAS*ADNLTLPR	S326	-0.00322361	-0.421044	-0.114435	711
P78371	CCT2	GeneID:10576	CCT2	chaperonin containing TCP1, subunit 2	VRVDS*TAKVAE	S259	-0.156082	-2.24411	-3.83062	1020
Q9Y5K6	CD2AP	GeneID:23607	CD2AP	CD2-associated protein	LRTRT*SSSETEE	T231	-0.842046	NA	-2.26774	411
O95400	CD2BP2	GeneID:10421	CD2BP2	CD2 antigen (cytoplasmic tail) binding protein 2	GPGQPS*SPQRLDR	S194	0.496399	1.09477	1.08615	202
Q99459	CDC5L	GeneID:988	CDC5L	CDC5-like	GGLNTPLHES*DFSGVT*PQR	S390, T396	-0.65795	-0.787054	-0.325474	184
Q99459	CDC5L	GeneID:988	CDC5L	CDC5-like	GGLNTPLHESDFSGVT*PQR	T396	-0.399798	-1.32444	-0.981396	185
P06493	CDK1	GeneID:983	Cdc2	cell division cycle 2 protein isoform 1	AFGIPIRVYT*HE	T161	0.0532295	-1.53614	-0.613789	20
Q14004	CDK13	GeneID:8621	CHED	cell division cycle 2-like 5 isoform 1	RLPRS*PS*PYSR	S358, S360	0.304279	0.786596	0.767689	589
Q14004	CDK13	GeneID:8621	CHED	cell division cycle 2-like 5 isoform 1	RLPRS*PSPYS*R	S358, S363	0.783123	1.55286	1.19395	590
Q14004	CDK13	GeneID:8621	CHED	cell division cycle 2-like 5 isoform 1	RLPRS*PSPYSR	S358	-0.0181022	0.473841	0.649707	588
O94921	CDK14	GeneID:5218	PFTAIRE1	PFTAIRE protein kinase 1	TQS*TFDPFEKPANQVK	S78	0.291056	-0.989631	0.303707	948
P24941	CDK2	GeneID:1017	CDK2	cyclin-dependent kinase 2 isoform 1	AFGVPVRT*YTHE	T158	-1.40784	-1.83912	-0.778615	22
P24941	CDK2	GeneID:1017	CDK2	cyclin-dependent kinase 2 isoform 1	AFGVPVRTYT*HE	T160	-0.866281	-1.52238	-0.586387	23
Q8N0S6	CENPL	GeneID:91687	CENPL	centromere protein L isoform 1	QSSFILT*PPR	T43	-0.0220015	0.120482	-0.21819	524
O94986	CEP152	GeneID:22995	CEP152	centrosomal protein 152kDa	NKLEELQTLCKT*PPR	T1148	0.234616	-0.0145377	0.472269	468
Q5SW79	CEP170	GeneID:9859	KAB1	centrosomal protein 170kDa isoform beta	IRQPS*VDLT*DDDQTSSVPHSAISDIMSSDQE	S1019, T1023	0.607517	1.12956	0.32279	289
Q5SW79	CEP170	GeneID:9859	KAB1	centrosomal protein 170kDa isoform beta	LGS*LSARS*DSE	S1160, S1165	0.184491	1.12385	-0.355766	375
Q5SW79	CEP170	GeneID:9859	KAB1	centrosomal protein 170kDa isoform beta	IRQPS*VDLTDDDQTSSVPHSAISDIMSSDQE	S1019	0.936554	-0.341525	0.318714	288
Q5SW79	CEP170	GeneID:9859	KAB1	centrosomal protein 170kDa isoform beta	IRQPS*VDLT*DDDQTSSVPHSAISDIMSS*DQE	S1019, T1023, S1042	1.29849	2.06743	1.30041	290
Q5SW79	CEP170	GeneID:9859	KAB1	centrosomal protein 170kDa isoform beta	LREDNKTDEGPDT*PSYNR	T920	1.81525	2.24632	0.694263	400
Q5SW79	CEP170	GeneID:9859	KAB1	centrosomal protein 170kDa isoform beta	RRT*LPQLPNEE	T644	0.743953	0.60692	1.13848	657
Q5SW79	CEP170	GeneID:9859	KAB1	centrosomal protein 170kDa isoform beta	LGS*LSARSDSE	S1160	-0.430091	-0.282434	-0.510488	374
Q5SW79	CEP170	GeneID:9859	KAB1	centrosomal protein 170kDa isoform beta	LREDNKT*DEGPDT*PSYNR	T914, T920	0.890126	1.33762	0.431721	399
Q5SW79	CEP170	GeneID:9859	KAB1	centrosomal protein 170kDa isoform beta	GT*PLYGQPSWWGDDEVDEKR	T174	0.0221099	0.755293	-1.21496	226
Q5SW79	CEP170	GeneID:9859	KAB1	centrosomal protein 170kDa isoform beta	KFVQSSGRIRQPS*VDLTDDDQTS*SVPHSAISDIMSSDQE	S1019, S1029	0.00877367	0.688826	0.0174041	307
Q5SW79	CEP170	GeneID:9859	KAB1	centrosomal protein 170kDa isoform beta	IRQPS*VDLTDDDQTSSVPHSAISDIM#SS*DQE	S1019, S1042	0.917089	0.0406342	1.00612	291
Q5SW79	CEP170	GeneID:9859	KAB1	centrosomal protein 170kDa isoform beta	VLFPFCREPS*YFEIPTKE	S239	-0.749146	-0.346956	1.04113	993
Q13112	CHAF1B	GeneID:8208	CAF-1B	chromatin assembly factor 1 subunit B	TQDPSS*PGTT*PPQAR	S429, T433	0.33222	-0.163865	0.165229	944
Q96JM3	CHAMP1	GeneID:283489	KIAA1802	zinc finger protein 828	S*SSVSPSSWKS*PPAS*PESWK	S372, S382, S386	0.810396	0.726688	1.35258	878
Q96JM3	CHAMP1	GeneID:283489	KIAA1802	zinc finger protein 828	KPSGS*PDLWK	S445	-0.0863473	0.320873	0.876125	327
Q96JM3	CHAMP1	GeneID:283489	KIAA1802	zinc finger protein 828	KTAPTLS*PEHWK	S405	0.100367	1.31848	1.36733	351
Q96JM3	CHAMP1	GeneID:283489	KIAA1802	zinc finger protein 828	RPAPAVSPGS*WKPGPPGS*PRPWK	S311, S319	0.900928	1.40267	2.19207	624
Q96JM3	CHAMP1	GeneID:283489	KIAA1802	zinc finger protein 828	SPPAS*PESWK	S386	-0.187067	-0.789338	0.146055	790
Q96JM3	CHAMP1	GeneID:283489	KIAA1802	zinc finger protein 828	S*SSVSPSS*WKSPPAS*PESWKSGPPELR	S372, S379, S386	0.987148	0.455207	1.29288	881
Q96JM3	CHAMP1	GeneID:283489	KIAA1802	zinc finger protein 828	KPSGS*PDLWKLS*PDQR	S445, S452	0.165321	0.478998	1.43196	328
Q96JM3	CHAMP1	GeneID:283489	KIAA1802	zinc finger protein 828	HAS*PDKWNDKPK	S87	-0.707451	0.893384	0.843614	231
Q96JM3	CHAMP1	GeneID:283489	KIAA1802	zinc finger protein 828	SSSVS*PSSWKS*PPAS*PESWK	S376, S382, S386	0.605954	0.437832	1.06398	879
Q96JM3	CHAMP1	GeneID:283489	KIAA1802	zinc finger protein 828	SSSVSPSSWKS*PPAS*PESWK	S382, S386	0.322383	0.421987	1.13926	880
Q96JM3	CHAMP1	GeneID:283489	KIAA1802	zinc finger protein 828	KPGPPLS*PEIRS*PAGS*PELR	S427, S432, S436	0.098327	-0.0702932	0.912492	325
Q9NX63	CHCHD3	GeneID:54927	CHCHD3	coiled-coil-helix-coiled-coil-helix domain containing 3	ERICS*EEE	S113	-0.641575	-1.96579	-1.10622	151
Q9HCK8	CHD8	GeneID:57680	CHD-8	chromodomain helicase DNA binding protein 8	APGYPS*SPVTTASGTTLR	S2239	0.839251	1.55656	1.62408	60
Q9HCK8	CHD8	GeneID:57680	CHD-8	chromodomain helicase DNA binding protein 8	APGYPSS*PVTTASGTTLR	S2240	0.800422	1.72946	1.58242	61
Q9Y259	CHKB	GeneID:1120	CHKB	choline/ethanolamine kinase isoform a	RAS*S*LSRDAE	S39, S40	-0.329757	-0.158457	-0.182349	540
Q9Y259	CHKB	GeneID:1120	CHKB	choline/ethanolamine kinase isoform a	ASS*LSRDAE	S40	-0.0446815	NA	-1.03741	97
Q96RK0	CIC	GeneID:23152	capicua	capicua homolog	AFSHS*GVHSLDGGEVDSQALQE	S358	-0.484333	0.443737	-1.5536	25
Q96RK0	CIC	GeneID:23152	capicua	capicua homolog	RSS*CSSEPNTPKSAKCE	S1419	-1.10005	-0.751321	0.988015	676
Q96RK0	CIC	GeneID:23152	capicua	capicua homolog	AQESGQGSTAGPLRPPPPGAGGPAT*PSK	T583	1.24197	0.654131	0.206201	68
Q96RK0	CIC	GeneID:23152	capicua	capicua homolog	AFS*HSGVHSLDGGE	S356	-0.939067	-0.0626944	-2.08939	24
Q7Z460	CLASP1	GeneID:23332	CLASP1	CLIP-associating protein 1	SRS*DIDVNAAASAK	S600	-0.299173	-1.33609	-0.999454	833
Q7Z460	CLASP1	GeneID:23332	CLASP1	CLIP-associating protein 1	S*SSPGKLLGSGYGGLTGGSSRGPPVTPSSE	S686	-0.594947	-0.46646	-0.263552	872
Q7Z460	CLASP1	GeneID:23332	CLASP1	CLIP-associating protein 1	TRRQSS*GSATNVASTPDNR	S647	-0.194192	-1.97653	-0.53606	956
Q7Z460	CLASP1	GeneID:23332	CLASP1	CLIP-associating protein 1	TRRQS*SGSATNVASTPDNRGR	S646	-0.338825	-0.549049	0.0983759	957
Q7Z460	CLASP1	GeneID:23332	CLASP1	CLIP-associating protein 1	RQS*SGSATNVASTPDNR	S646	-0.655279	0.176414	0.851584	638
Q7Z460	CLASP1	GeneID:23332	CLASP1	CLIP-associating protein 1	NSSNTSVGS*PSNTIGRT*PSR	S1091, T1099	2.54403	2.09481	1.05745	485
Q7Z460	CLASP1	GeneID:23332	CLASP1	CLIP-associating protein 1	TRRQS*SGS*ATNVASTPDNR	S646, S649	-1.26905	-1.72596	-1.41807	955
Q8IZV2	CMTM8	GeneID:152189	CMTM8	CKLF-like MARVEL transmembrane domain containing 8	SHT*VTTTASSFAE	T11	1.40365	0.844865	0.995776	748
Q8WXI2	CNKSR2	GeneID:22866	CNKSR2	connector enhancer of kinase suppressor of Ras 2	AKHSRLSS*TETSQSQSSHEE	S732	-0.262047	1.09529	-0.890617	45
Q9NZN8	CNOT2	GeneID:4848	NOT2	CCR4-NOT transcription complex, subunit 2	SLSQGTQLPSHVTPTTGVPTMSLHTPPS*PSR	S126	0.476821	1.29669	1.86126	774
P38432	COIL	GeneID:8161	coilin	coilin	LGFSLT*PSK	T303	0.998129	0.7474	0.337159	370
Q5TA45	CPSF3L	GeneID:54973	CPSF3L	cleavage and polyadenylation specific factor 3-like	VNCYM#PANGETVT*LPTSPS*IPVGISLGLLKR	T445, S451	1.96056	3.24772	1.07985	999
Q16630	CPSF6	GeneID:11052	CPSF6	cleavage and polyadenylation specific factor 6, 68 kD subunit	RDHS*RSR	S500	-0.872155	-1.66277	-0.877511	545
P46108	CRK	GeneID:1398	Crk	v-crk sarcoma virus CT10 oncogene homolog isoform b	SRQGS*GVILRQEE	S125	1.04513	-1.99081	-1.80746	829
Q53ET0	CRTC2	GeneID:200186	TORC2	CREB regulated transcription coactivator 2	RVPLSPLS*LLAGPADAR	S436	1.1066	1.81243	1.51616	699
Q53ET0	CRTC2	GeneID:200186	TORC2	CREB regulated transcription coactivator 2	RVPLS*PLSLLAGPADAR	S433	1.24452	1.45501	1.13613	698
Q9Y5B0	CTDP1	GeneID:9150	FCP1	CTD (carboxy-terminal domain, RNA polymerase II, polypeptide A) phosphatase, subunit 1 isoform FCP1a	KRQPS*MSE	S839	NA	NA	NA	337
O60716	CTNND1	GeneID:1500	CTNND1	catenin, delta 1 isoform 1ABC	LRS*YEDM#IGEEVPSDQYYWAPLAQHE	S320	-1.90495	0.622286	-1.94753	410
Q13620	CUL4B	GeneID:8450	CUL4B	cullin 4B isoform 2	SATDGNTSTT*PPTSAK	T31	-0.070084	-0.181086	0.239739	714
Q9NTM9	CUTC	GeneID:51076	CUTC	cutC copper transporter homolog	ARIPS*GKAGAANGFLM#E	S17	-0.737213	-1.92361	-1.61218	74
P39880	CUX1	GeneID:1523	CUTL1	cut-like homeobox 1 isoform b	RRHS*SVSDSQPCEPPSVGTE	S1215	-1.51871	-1.88831	-0.434503	640
Q8TB03	CXorf38	GeneID:159013	CXorf38	hypothetical protein LOC159013	LDSQEPGRQT*PDR	T314	1.27276	0.80924	0.746801	368
Q96B18	DACT3	GeneID:147906	Dact3	thymus expressed gene 3-like	VGGHPTS*PAALSR	S316	-0.170989	0.967579	0.290515	982
Q6PI48	DARS2	GeneID:55157	DARS2	aspartyl-tRNA synthetase 2, mitochondrial	FYSLPQS*PQQFK	S242	0.00771138	0.130969	0.504163	174
Q16643	DBN1	GeneID:1627	DBN1	drebrin 1 isoform a	RVASASAGSCDVPSPFNHRPGS*HLDSHRR	S319	-0.561102	-0.112408	0.503386	692
Q9UJU6	DBNL	GeneID:28988	DBNL	drebrin-like isoform b	AMS*TTSISSPQPGKLRSPFLQKQLT*QPE	S269, T291	1.5128	0.339149	1.74118	57
Q9UJU6	DBNL	GeneID:28988	DBNL	drebrin-like isoform b	AMS*TTSISSPQPGKLR	S269	2.02473	0.129152	1.82557	56
Q9ULE3	DENND2A	GeneID:27147	DENND2A	DENN/MADD domain containing 2A	CVLNFPAS*PTSSIPDTLTK	S404	0.304314	1.81991	0.40282	122
Q7Z401	DENND4A	GeneID:10260	MYCPBP	DENN/MADD domain containing 4A	M#NSS*FSVKPFEKTDVATGFDPLSLLVAE	S1152	0.926353	0.596499	0.829847	444
Q16760	DGKD	GeneID:8527	DGK-D	diacylglycerol kinase, delta 130kDa isoform 1	KVS*TSGQIR	S44	-0.106046	NA	0.18632	363
Q9H2U1	DHX36	GeneID:170506	DHX36	DEAH (Asp-Glu-Ala-His) box polypeptide 36 isoform 2	NRS*YIDRDSE	S161	-0.456508	-0.355579	-1.63507	479
Q9Y2H0	DLGAP4	GeneID:22839	SAPAP4	disks large-associated protein 4 isoform c	AASVRQNS*ATESADSIE	S970	0.297723	0.477149	1.20621	11
P11532	DMD	GeneID:1756	dystrophin	dystrophin Dp427c isoform	GRNTPGKPMREDT*M#	T3684	1.0906	NA	NA	211
Q99543	DNAJC2	GeneID:27000	ZRF1	DnaJ (Hsp40) homolog, subfamily C, member 2 isoform 2	NRNAS*AS*FQE	S47, S49	0.477398	-3.85345	-4.53324	475
Q99543	DNAJC2	GeneID:27000	ZRF1	DnaJ (Hsp40) homolog, subfamily C, member 2 isoform 2	NRNAS*ASFQE	S47	0.538717	1.04438	0.0721739	474
O00429	DNM1L	GeneID:10059	DRP1	dynamin 1-like protein isoform 3	SKPIPIMPAS*PQKGHAVNLLDVPVPVAR	S616	0.628397	1.41513	1.68451	758
Q96N67	DOCK7	GeneID:85440	DOCK7	dedicator of cytokinesis 7	RNS*SIVGR	S439	NA	NA	0.916238	619
Q96N67	DOCK7	GeneID:85440	DOCK7	dedicator of cytokinesis 7	SLSNSNPDISGTPTS*PDDEVR	S910	-0.678322	0.231166	-0.120332	773
Q8TEK3	DOT1L	GeneID:84444	DOT1L	DOT1-like, histone H3 methyltransferase	NSLPAS*PAHQLSSS*PR	S1001, S1009	1.30876	1.06478	1.42046	483
Q8TEK3	DOT1L	GeneID:84444	DOT1L	DOT1-like, histone H3 methyltransferase	NSLPAS*PAHQLSSSPR	S1001	0.29394	0.560622	0.697994	482
Q92785	DPF2	GeneID:5977	requiem	D4, zinc and double PHD fingers family 2	ILEPDDFLDDLDDEDYEEDT*PKR	T176	0.385978	-0.545952	0.064334	271
P15924	DSP	GeneID:1832	desmoplakin	desmoplakin isoform II	RAS*S*KGGGGYTCQSGSGWDE	S165, S166	-1.45346	-0.284322	-1.85044	538
P15924	DSP	GeneID:1832	desmoplakin	desmoplakin isoform II	RASS*KGGGGYTCQSGSGWDE	S166	0.92567	-0.366632	-0.139976	539
P15924	DSP	GeneID:1832	desmoplakin	desmoplakin isoform II	RAS*SKGGGGYTCQSGSGWDE	S165	0.833145	-0.375679	0.515241	537
P15924	DSP	GeneID:1832	desmoplakin	desmoplakin isoform II	VRRAS*S*KGGGGYTCQSGSGWDE	S165, S166	-2.59094	-0.561925	-2.03693	1018
Q9Y6G9	DYNC1LI1	GeneID:51143	DNCLI1	dynein, cytoplasmic 1, light intermediate chain 1	KPVTVSPTTPTS*PTEGEAS	S516	0.067692	0.909714	0.333145	329
Q9Y6G9	DYNC1LI1	GeneID:51143	DNCLI1	dynein, cytoplasmic 1, light intermediate chain 1	DFQEYVEPGEDFPAS*PQRR	S207	0.343411	0.6267	0.802631	126
Q9Y6G9	DYNC1LI1	GeneID:51143	DNCLI1	dynein, cytoplasmic 1, light intermediate chain 1	VPGGS*PRT*PNR	S405, T408	1.52668	1.28816	1.52349	1001
Q86YF9	DZIP1	GeneID:22873	DZIP1	DAZ interacting protein 1 isoform 1	KSSTITT*PPFS*S*EEEQEDDDLIR	T677, S681, S682	-0.00858213	-0.572369	-0.452023	348
O00716	E2F3	GeneID:1871	E2F3	E2F transcription factor 3	AALRS*PDS*PKTPKSPS*EK	S163, S166, S174	-1.02665	0.0183396	0.447151	8
O75530	EED	GeneID:8726	EED	embryonic ectoderm development isoform a	SGTNTERPDT*PTNTPNAPGRK	T131	0.0439198	-0.0993466	0.355171	738
P26641	EEF1G	GeneID:1937	EEF1G	eukaryotic translation elongation factor 1 gamma	VLSAPPHFHFGQTNRT*PEFLR	T45	0.713921	0.271072	0.000890948	997
Q8N3D4	EHBP1L1	GeneID:254102	EHBP1L1	tangerin	LRKGS*DALRPPVPQGE	S310	-0.402614	-1.88394	-1.40565	401
Q96KQ7	EHMT2	GeneID:10919	BAT8	euchromatic histone-lysine N-methyltransferase 2 isoform a	SFPSS*PSKGGSCPSR	S119	0.359415	0.774769	0.704128	732
O00303	EIF3F	GeneID:8665	eIF3-epsilon	eukaryotic translation initiation factor 3, subunit 5 epsilon, 47kDa	TCFS*PNRVIGLSSDLQQVGGASAR	S258	0.368945	0.432403	0.666488	912
P23588	EIF4B	GeneID:1975	eIF4B	eukaryotic translation initiation factor 4B	SRT*GSESSQTGTSTTSSR	T420	NA	NA	-0.357605	851
P23588	EIF4B	GeneID:1975	eIF4B	eukaryotic translation initiation factor 4B	HPS*WRSEE	S406	0.199149	-0.171799	-0.153767	249
P23588	EIF4B	GeneID:1975	eIF4B	eukaryotic translation initiation factor 4B	RSRTGS*ESS*QTGTSTTSSRNAR	S422, S425	-0.288992	-2.43644	-2.75445	675
P23588	EIF4B	GeneID:1975	eIF4B	eukaryotic translation initiation factor 4B	SRT*GSES*SQTGTSTTSSRNAR	T420, S424	0.260817	-2.00666	-1.87891	852
P23588	EIF4B	GeneID:1975	eIF4B	eukaryotic translation initiation factor 4B	T*GSESS*QTGTSTTSSR	T420, S425	NA	NA	NA	916
P23588	EIF4B	GeneID:1975	eIF4B	eukaryotic translation initiation factor 4B	ERHPS*WRS*EE	S406, S409	0.733124	-0.73703	-0.318685	150
P23588	EIF4B	GeneID:1975	eIF4B	eukaryotic translation initiation factor 4B	TGS*ESSQT*GTSTTSSRNAR	S422, T427	0.134907	-2.69601	-2.37383	917
Q13541	EIF4EBP1	GeneID:1978	4E-BP1	eukaryotic translation initiation factor 4E binding protein 1	FLMECRNS*PVTKT*PPR	S64, T69	0.921589	-4.2981	-4.69815	168
Q13541	EIF4EBP1	GeneID:1978	4E-BP1	eukaryotic translation initiation factor 4E binding protein 1	NSPVTKT*PPR	T69	-0.918359	-2.96879	-2.34295	484
Q04637	EIF4G1	GeneID:1981	eIF4G	eukaryotic translation initiation factor 4 gamma, 1 isoform 4	TPATKRS*FSKE	S1186	-0.0484623	0.492142	0.785966	928
P78344	EIF4G2	GeneID:1982	eIF4G2	eukaryotic translation initiation factor 4 gamma, 2 isoform 2	TQT*PPLGQTPQLGLK	T508	0.582075	-0.17197	-1.01708	951
O60841	EIF5B	GeneID:9669	eIF5B	eukaryotic translation initiation factor 5B	RSRINS*SGES*GDESDE	S182, S186	-2.00398	-3.08133	-1.6339	671
O60841	EIF5B	GeneID:9669	eIF5B	eukaryotic translation initiation factor 5B	RSRINS*SGES*GDES*DE	S182, S186, S190	NA	NA	-0.672013	672
O60841	EIF5B	GeneID:9669	eIF5B	eukaryotic translation initiation factor 5B	RSRINS*SGESGDES*DE	S182, S190	-2.2732	-3.28521	-1.26197	673
Q6PJG2	ELMSAN1	GeneID:91748	C14orf43	hypothetical protein LOC91748	RRST*RIPGTDAQAQAE	T573	-0.0727923	-0.870587	0.0768376	652
Q6PJG2	ELMSAN1	GeneID:91748	C14orf43	hypothetical protein LOC91748	RLS*KEGILPPSALDGAGTQPGQE	S350	-1.03528	-0.73673	0.691621	595
Q32P44	EML3	GeneID:256364	EML3	echinoderm microtubule associated protein like 3	VLGAGGAGPAPAT*PSR	T881	0.369127	0.175857	0.399202	994
Q8N8S7	ENAH	GeneID:55740	Mena	enabled homolog isoform a	RISS*AAAPASVE	S266	-0.892853	-1.36906	0.21826	570
Q8N8S7	ENAH	GeneID:55740	Mena	enabled homolog isoform a	TGPTLPRQNS*QLPAQVQNGPSQEE	S125	-0.729551	0.314878	0.376479	915
O14682	ENC1	GeneID:8507	ENC1	ectodermal-neural cortex (with BTB-like domain)	HCLYVVGGHTAATGCLPAS*PSVSLK	S406	0.745919	1.06076	0.659132	235
Q9H4G0	EPB41L1	GeneID:2036	EPB41L1	erythrocyte membrane protein band 4.1-like 1 isoform a	DYSEADGLSERTT*PSK	T79	0.00294738	-0.317749	0.0682588	144
Q15910	EZH2	GeneID:2146	EZH2	enhancer of zeste 2 isoform a	VKESSIIAPAPAEDVDT*PPR	T487	0.294119	-0.0912833	0.0498019	985
Q9UNN5	FAF1	GeneID:11124	FAF1	FAS-associated factor 1	IRTPS*GEFLE	S582	-0.1347	-0.222329	0.246847	298
Q8IWE2	FAM114A1	GeneID:92689	FAM114A1	hypothetical protein LOC92689	RTKT*LME	T254	-1.02235	NA	0.298387	689
Q9NRY5	FAM114A2	GeneID:10827	C5orf3	hypothetical protein LOC10827	NAT*LSQVLRE	T214	1.39971	2.17589	3.00893	457
Q96E09	FAM122A	GeneID:116224	C9orf42	hypothetical protein LOC116224	SNS*APLIHGLSDTSPVFQAEAPSAR	S37	-0.500197	-1.24983	1.25434	780
Q96E09	FAM122A	GeneID:116224	C9orf42	hypothetical protein LOC116224	HGLLLPAS*PVR	S76	1.08884	1.38493	1.52998	236
Q7Z309	FAM122B	GeneID:159090	FLJ44003	hypothetical protein LOC159090	RNS*TTIMSR	S50	0.841944	0.151931	0.920914	620
Q7Z309	FAM122B	GeneID:159090	FLJ44003	hypothetical protein LOC159090	SSS*APLIHGLSDLSQVFQPYTLR	S25	0.520094	0.30772	0.908909	869
Q7Z309	FAM122B	GeneID:159090	FLJ44003	hypothetical protein LOC159090	MFVSSSGLPPS*PVPSPR	S137	0.59124	1.03347	1.1988	439
O94988	FAM13A	GeneID:10144	FAM13A1	family with sequence similarity 13, member A1 isoform b	SNT*LPKSFGSQLE	T415	1.17252	-0.689184	-1.3959	783
Q3B820	FAM161A	GeneID:84140	FLJ13305	hypothetical protein LOC84140	CPT*PDFEDLPER	T428	0.990416	0.709565	0.232752	116
Q9BUT9	FAM195A	GeneID:84331	C16orf14	hypothetical protein LOC84331	RAPST*SPS*FE	T79, S82	-1.47311	-1.64117	-1.96867	533
Q9NSI2	FAM207A	GeneID:85395	C21orf70	hypothetical protein LOC85395	RAT*VVVGDLHPLRDALPE	T138	0.599066	-1.00248	-0.367522	544
Q9UK61	FAM208A	GeneID:23272	RAP140	retinoblastoma-associated protein 140 isoform a	SSDYQFPSS*PFTDTLK	S979	1.77718	2.00395	2.30085	863
Q6ZRV2	FAM83H	GeneID:286077	FAM83H	hypothetical protein LOC286077	LS*SATANALYSSNLRDDTKAILE	S1024	-1.88859	-0.114135	-2.54639	421
Q6ZRV2	FAM83H	GeneID:286077	FAM83H	hypothetical protein LOC286077	ARLSS*ATANALYSSNLRDDTKAILE	S1025	-2.36723	-0.0939463	-2.40728	79
O94887	FARP2	GeneID:9855	FARP2	FERM, RhoGEF and pleckstrin domain protein 2	TPASPS*SANAFYSLSPSTLVPSGLPEFK	S401	-0.594721	-0.907904	-0.135883	927
Q6PJ61	FBXO46	GeneID:23403	FBX46	F-box protein 46	APDSGLPSGGGGRPGCAYPGS*PGPGAR	S293	1.13522	1.83127	1.97329	59
O94868	FCHSD2	GeneID:9873	FCHSD2	FCH and double SH3 domains 2	SSLYFPRS*PSANEK	S681	0.536368	1.26775	0.465537	868
Q6UN15	FIP1L1	GeneID:81608	FIP1L1	FIP1 like 1 isoform 2	EAGSEPAPEQESTEAT*PAE	T591	-0.161639	-1.07426	-0.996284	145
P21333	FLNA	GeneID:2316	FLNA	filamin A, alpha isoform 2	RAPS*VANVGSHCDLSLKIPE	S2152	0.0623083	-1.10687	-2.22334	534
Q14315	FLNC	GeneID:2318	FLNC	gamma filamin isoform b	LGS*FGSITRQQE	S2233	1.57393	0.714164	0.313032	373
Q01167	FOXK2	GeneID:3607	FOXK2	forkhead box K2	LKRIKT*EDGE	T634	-0.194969	NA	-1.06251	382
Q08050	FOXM1	GeneID:2305	FOXM1	forkhead box M1 isoform 2	SVLPRT*PES*WRLTPPAK	T620, S623	2.22777	1.82735	1.95195	895
Q08050	FOXM1	GeneID:2305	FOXM1	forkhead box M1 isoform 2	SVLPRT*PESWRLT*PPAK	T620, T627	2.0941	1.17086	1.71176	896
Q12778	FOXO1	GeneID:2308	FOXO1A	forkhead box O1	WPAS*PGS*HSNDDFDNWSTFRPR	S298, S301	0.578332	2.09076	2.01153	1029
Q12778	FOXO1	GeneID:2308	FOXO1A	forkhead box O1	SCT*WPLPRPE	T24	0.626826	-1.94713	-2.18523	719
O43524	FOXO3	GeneID:2309	FOXO3A	forkhead box O3A	SCT*WPLQRPE	T32	1.19456	-2.22146	-2.56352	720
O43524	FOXO3	GeneID:2309	FOXO3A	forkhead box O3A	WPGS*PTSR	S294	0.00135774	1.38964	1.55499	1030
Q9P2Q2	FRMD4A	GeneID:55691	FRMD4A	FERM domain containing 4A	SSHSHSSSHKRFPS*TGSCAE	S625	0.0631162	0.689952	-0.448456	867
Q9P2Q2	FRMD4A	GeneID:55691	FRMD4A	FERM domain containing 4A	GGGGDEGDTGRLT*PSR	T882	1.33714	0.191165	-0.27334	182
Q8WU20	FRS2	GeneID:10818	FRS2	fibroblast growth factor receptor substrate 2	TPRT*PTT*PGFAAQNLPNGYPR	T134, T137	-1.4552	0.890326	-1.52773	938
Q8WU20	FRS2	GeneID:10818	FRS2	fibroblast growth factor receptor substrate 2	NNHQT*ELEVPRTPRT*PTT*PGFAAQNLPNGYPR	T124, T134, T137	-3.96042	0.98813	-3.96042	472
Q8IY81	FTSJ3	GeneID:117246	FTSJ3	FtsJ homolog 3	QQLPQT*PPSCLK	T573	0.0347181	-0.014906	0.222924	516
P51114	FXR1	GeneID:8087	FXR1	fragile X mental retardation-related protein 1 isoform b	RRRT*DEDAVLMDGMTE	T511	0.784674	-1.22094	0.407799	648
Q13480	GAB1	GeneID:2549	Gab1	GRB2-associated binding protein 1 isoform b	AWTDGRQST*ESETPAKSVK	T684	0.346228	1.42576	1.84561	103
Q9UQC2	GAB2	GeneID:9846	Gab2	GRB2-associated binding protein 2 isoform b	RNT*LPAMDNSR	T391	1.26704	-0.0170353	0.187729	622
Q86XJ1	GAS2L3	GeneID:283431	GAS2L3	growth arrest-specific 2 like 3	SKLPNS*PAASSHPK	S376	1.89275	2.82607	3.14726	757
O60861	GAS7	GeneID:8522	GAS7	growth arrest-specific 7 isoform d	RYYVNTTTNETTWERPSSSPGIPAS*PGSHR	S53	0.312544	0.836637	1.75538	707
P32455	GBP1	GeneID:2633	GBP1	guanylate binding protein 1, interferon-inducible, 67kDa	IRSKS*SPDENENE	S156	NA	NA	-0.264309	295
Q8TEQ6	GEMIN5	GeneID:25929	GEMIN5	gemin 5	VGPGAGESPGT*PPFR	T51	0.465472	0.236047	-0.0223932	983
Q06210	GFPT1	GeneID:2673	GFAT	glucosamine-fructose-6-phosphate aminotransferase	GSCNLSRVDS*TTCLFPVEE	S260	0.533214	-1.11746	0.203229	219
Q06210	GFPT1	GeneID:2673	GFAT	glucosamine-fructose-6-phosphate aminotransferase	GSCNLSRVDST*TCLFPVEE	T261	0.156419	-1.08763	0.323575	220
O94808	GFPT2	GeneID:9945	GFAT2	glutamine-fructose-6-phosphate transaminase 2	MKRLDS*SACLHAVGDKAVE	S243	-0.53041	-1.00386	-0.55226	442
Q9UJY5	GGA1	GeneID:26088	GGA1	golgi associated, gamma adaptin ear containing, ARF binding protein 1 isoform 2	RMRPTLFRLAS*DTEDNDE	S268	-2.25474	-1.43898	-0.521945	613
Q9UJ14	GGT7	GeneID:2686	GGTL3	gamma-glutamyltransferase 7	DAFLGDPDTDPDSFLKSARLQRLPSSS*SE	S74	-0.00336116	1.26033	1.28415	123
Q9UJ14	GGT7	GeneID:2686	GGTL3	gamma-glutamyltransferase 7	LQRLPS*SSS*E	S72, S75	-0.793298	-2.08059	-0.48957	397
Q9UJ14	GGT7	GeneID:2686	GGTL3	gamma-glutamyltransferase 7	LQRLPS*SSSE	S72	-0.143078	-0.541346	0.948017	396
Q14161	GIT2	GeneID:9815	GIT2	G protein-coupled receptor kinase interacting ArfGAP 2 isoform 6	RLRS*SEVCADCSGPDPSWASVNRGTFLCDE	S7	0.342117	-1.01439	0.0580619	593
Q86VQ1	GLCCI1	GeneID:113263	GLCCI1	glucocorticoid induced transcript 1	S*IDTQT*PSVQER	S345, T350	-0.198096	-0.239302	0.158151	750
Q08378	GOLGA3	GeneID:2802	GOLGA3	Golgi autoantigen, golgin subfamily a, 3	SRRDS*ICSSVSLE	S389	0.834961	1.77702	3.3385	831
Q08378	GOLGA3	GeneID:2802	GOLGA3	Golgi autoantigen, golgin subfamily a, 3	KRLDS*ELKE	S878	-0.804173	-1.44353	-1.1665	332
Q13439	GOLGA4	GeneID:2803	golgin-245	golgi autoantigen, golgin subfamily a, 4	M#RS*RTSS*FTEQLDE	S37, S41	0.0659464	-0.175356	-0.169089	446
Q13439	GOLGA4	GeneID:2803	golgin-245	golgi autoantigen, golgin subfamily a, 4	M#RSRT*SSFTEQLDE	T39	-0.844448	-0.854015	-1.08396	447
Q13439	GOLGA4	GeneID:2803	golgin-245	golgi autoantigen, golgin subfamily a, 4	QQQLQQALAPAQASSNSSTPTRMRSRTSS*FT*EQLDE	S41, T43	0.752143	0.903552	-0.0833779	518
Q13439	GOLGA4	GeneID:2803	golgin-245	golgi autoantigen, golgin subfamily a, 4	MRS*RT*SSFTEQLDE	S37, T39	0.459616	0.517408	0.51594	448
Q13439	GOLGA4	GeneID:2803	golgin-245	golgi autoantigen, golgin subfamily a, 4	SRTSS*FTEQLDE	S41	0.126146	-0.0867871	0.109975	861
Q13439	GOLGA4	GeneID:2803	golgin-245	golgi autoantigen, golgin subfamily a, 4	QQQLQQALAPAQAS*SNSSTPTRM#RSRTS*SFTEQLDE	S26, S40	-0.709212	-1.10153	-1.61029	517
O14653	GOSR2	GeneID:9570	GOSR2	golgi SNAP receptor complex member 2 isoform C	LLSRTFT*TNDSDTTIPMDE	T110	-0.866687	-1.77886	-0.0218884	388
O14653	GOSR2	GeneID:9570	GOSR2	golgi SNAP receptor complex member 2 isoform C	LLSRTFTT*NDSDTTIPM#DE	T111	-0.825934	-0.34979	-0.437935	389
P00505	GOT2	GeneID:2806	GOT2	aspartate aminotransferase 2 precursor	DVFLPKPTWGNHT*PIFR	T166	1.09213	0.219733	0.663501	143
Q3KR37	GRAMD1B	GeneID:57476	GRAMD1B	GRAM domain containing 1B	KRS*RS*PTPQNQDGDTMVE	S28, S30	0.901826	-0.128716	2.03704	343
Q3KR37	GRAMD1B	GeneID:57476	GRAMD1B	GRAM domain containing 1B	SRS*PTPQNQDGDTMVE	S30	1.23061	0.359688	1.73076	837
Q3KR37	GRAMD1B	GeneID:57476	GRAMD1B	GRAM domain containing 1B	KRS*RSPTPQNQDGDTM#VE	S28	1.02179	1.80361	1.37886	344
Q9Y3R0	GRIP1	GeneID:23426	GRIP1	glutamate receptor interacting protein 1	SNT*LPSDVGRK	T972	0.697552	-0.165656	0.262756	784
P49840	GSK3A	GeneID:2931	GSK3A	glycogen synthase kinase 3 alpha	ARTSS*FAEPGGGGGGGGGGPGGSASGPGGTGGGK	S21	1.11582	0.483635	0.39966	88
P06396	GSN	GeneID:2934	gelsolin	gelsolin isoform a precursor	QTQVSVLPEGGET*PLFK	T386	-0.122521	-0.0261301	-0.362669	531
P35269	GTF2F1	GeneID:2962	TFIIF-alpha	general transcription factor IIF, polypeptide 1, 74kDa	HRT*LTAEE	T154	-1.50547	NA	-1.11391	258
P78347	GTF2I	GeneID:2969	TFII-I	general transcription factor II, i isoform 4	GVPFRRPS*TFGIPRLE	S784	-0.30514	-0.104833	-0.464303	227
P78347	GTF2I	GeneID:2969	TFII-I	general transcription factor II, i isoform 4	GIPFRRPS*TYGIPRLE	S412	-0.358641	0.0798489	-0.576298	192
Q12789	GTF3C1	GeneID:2975	TFIIIC-alpha	general transcription factor IIIC, polypeptide 1, alpha 220kDa	VRKNS*STDQGS*DEE	S1062, S1068	-0.225436	NA	NA	1013
Q8WUA4	GTF3C2	GeneID:2976	GTF3C2	general transcription factor IIIC, polypeptide 2, beta 110kDa	AHFNAM#FQPSS*PTRRPGFSPTS*HR	S893, S904	0.688335	0.947148	1.67156	36
Q8WUA4	GTF3C2	GeneID:2976	GTF3C2	general transcription factor IIIC, polypeptide 2, beta 110kDa	AHFNAMFQPSS*PTRRPGFS*PTSHR	S893, S901	-0.0954639	1.29613	1.09522	38
Q8WUA4	GTF3C2	GeneID:2976	GTF3C2	general transcription factor IIIC, polypeptide 2, beta 110kDa	AHFNAMFQPS*SPTRRPGFS*PTSHR	S892, S901	-0.007147	1.24388	1.06081	37
O75367	H2AFY	GeneID:9555	H2AFY	H2A histone family, member Y isoform 2	GKLEAIIT*PPPAK	T129	1.25259	0.527796	-0.734221	196
Q7Z4H7	HAUS6	GeneID:54801	FAM29A	family with sequence similarity 29, member A	KREESYLSNSQT*PER	T858	0.689456	-0.671537	-0.365998	331
Q7Z4V5	HDGFRP2	GeneID:84717	HDGF2	hepatoma-derived growth factor-related protein 2 isoform 1	ARKAS*SDLDQASVSPSEEE	S174	-1.12603	-0.972077	0.0543181	75
Q7Z4V5	HDGFRP2	GeneID:84717	HDGF2	hepatoma-derived growth factor-related protein 2 isoform 1	KASS*DLDQASVSPSEEE	S175	-0.0800784	-1.06496	0.238997	304
P42694	HELZ	GeneID:9931	HELZ	helicase with zinc finger domain	RIS*SSS*VQPCSEE	S1763, S1766	-0.925422	-1.81081	0.151339	572
P42694	HELZ	GeneID:9931	HELZ	helicase with zinc finger domain	RIS*SSSVQPCSEE	S1763	-0.769879	-0.255862	1.5272	571
Q86Z02	HIPK1	GeneID:204851	HIPK1	homeodomain-interacting protein kinase 1 isoform 2	GSTIYTGYPLS*PTK	S1200	0.272209	0.585397	0.580352	224
P15822	HIVEP1	GeneID:3096	HIVEP1	human immunodeficiency virus type I enhancer binding protein 1	SSFTPSS*PENVIGDFLLQDR	S537	0.57359	0.608975	1.1886	864
P31629	HIVEP2	GeneID:3097	HIVEP2	human immunodeficiency virus type I enhancer binding protein 2	CFLVRQAS*FSGSPE	S1085	-0.858644	-0.214709	0.829092	111
Q9UGU5	HMGXB4	GeneID:10042	HMG2L1	high-mobility group protein 2-like 1 isoform b	SPPTTMLLPAS*PAKAPETEPIDVAAHLQLLGESLSLIGHR	S512	0.982369	1.37623	1.98745	791
Q92619	HMHA1	GeneID:23526	HMHA1	minor histocompatibility antigen HA-1	ARKS*SFNVSDVARPE	S606	0.353433	-0.794715	-0.644616	76
Q92619	HMHA1	GeneID:23526	HMHA1	minor histocompatibility antigen HA-1	KSS*FNVSDVARPE	S607	0.755583	-0.228403	-0.33302	347
Q9UK76	HN1	GeneID:51155	Hn1	hematological and neurological expressed 1 isoform 2	RNSS*EASSGDFLDLKGEGDIHE	S88	1.0406	-1.21043	0.457161	618
Q9UK76	HN1	GeneID:51155	Hn1	hematological and neurological expressed 1 isoform 2	SSGLQRRNS*SEASSGDFLDLKGE	S87	-0.544257	-0.0508477	0.256839	865
Q9UK76	HN1	GeneID:51155	Hn1	hematological and neurological expressed 1 isoform 2	SSGLQRRNS*SEAS*SGDFLDLKGE	S87, S91	-0.50127	-0.313643	0.340519	866
P31943	HNRNPH1	GeneID:3187	hnRNP H1	heterogeneous nuclear ribonucleoprotein H1	HTGPNS*PDTANDGFVR	S104	0.169995	1.20005	1.22532	261
P09017	HOXC4	GeneID:3221	HOXC4	homeobox C4	SAPPAGAAPSTLSAATPGTSEDHSQSAT*PPEQQR	T251	0.927207	0.277435	0.734849	710
Q00613	HSF1	GeneID:3297	HSF1	heat shock transcription factor 1	GHTDTEGRPPS*PPPTST*PEK	S363, T369	0.409255	-0.112022	0.687	186
P07900	HSP90AA1	GeneID:3320	HSP90A	heat shock protein 90kDa alpha (cytosolic), class A member 1 isoform 1	AQALRDNS*TMGYMAAKK	S623	-0.383411	-1.64359	1.00316	67
P04792	HSPB1	GeneID:3315	HSP27	heat shock protein beta-1	SPAVAAPAYSRALSRQLSS*GVSE	S83	-3.04996	1.12412	-0.0612515	788
P04792	HSPB1	GeneID:3315	HSP27	heat shock protein beta-1	ALSRQLS*SGVSE	S82	-2.04443	-1.0063	-0.420102	47
Q96M11	HYLS1	GeneID:219844	HYLS1	hydrolethalus syndrome 1	KLPFPLS*PS	S297	0.524832	0.703272	0.575481	316
P41252	IARS	GeneID:3376	IARS	isoleucyl-tRNA synthetase	APLKPYPVSPS*DKVLIQEK	S1053	-0.394953	1.32865	1.32458	63
P41252	IARS	GeneID:3376	IARS	isoleucyl-tRNA synthetase	APLKPYPVS*PSDKVLIQEK	S1051	0.0446181	1.23676	1.30501	62
Q9Y2F5	ICE1	GeneID:23379	KIAA0947	hypothetical protein LOC23379	IRQEVGPPLPPLLAPLIAT*PPR	T1642	-0.179732	-0.609283	-0.832531	287
Q9Y2F5	ICE1	GeneID:23379	KIAA0947	hypothetical protein LOC23379	SCSS*PAVSAVSQLPLS*PKETVESHDK	S1891, S1903	0.98335	1.31943	1.37018	718
Q9Y6K9	IKBKG	GeneID:8517	IKK-gamma	inhibitor of kappa light polypeptide gene enhancer in B-cells, kinase gamma	AAS*EQARQLE	S178	0.81261	0.276882	0.706758	9
P40189	IL6ST	GeneID:3572	gp130	interleukin 6 signal transducer isoform 1 precursor	SHIAQWSPHT*PPR	T670	-0.565649	-0.449966	0.0528167	741
Q13418	ILK	GeneID:3611	ILK	integrin-linked kinase	NGT*LNKHSGIDFKQLNFLTKLNE	T181	0.68331	0.264612	-0.108446	461
Q9NQS7	INCENP	GeneID:3619	INCENP	inner centromere protein antigens 135/155kDa isoform 1	DSPAFPDS*PWRER	S275	1.76627	2.96254	2.22294	139
Q9NQS7	INCENP	GeneID:3619	INCENP	inner centromere protein antigens 135/155kDa isoform 1	IAQVS*PGPRDS*PAFPDS*PWRER	S263, S269, S275	2.97339	3.42056	2.71619	265
Q8N201	INTS1	GeneID:26173	INTS1	integrator complex subunit 1	LSST*PPLSALGR	T83	1.05176	0.145077	0.38303	429
Q9Y4H2	IRS2	GeneID:8660	IRS-2	insulin receptor substrate 2	S*NTPES*IAET*PPAR	S518, S523, T527	0.671996	-3.01294	-3.62483	785
Q9Y4H2	IRS2	GeneID:8660	IRS-2	insulin receptor substrate 2	TYS*LTT*PAR	S577, T580	1.74416	-0.199977	-0.925732	979
Q9Y4H2	IRS2	GeneID:8660	IRS-2	insulin receptor substrate 2	S*HTLSGGCGGRGSK	S402	NA	NA	NA	747
Q9Y4H2	IRS2	GeneID:8660	IRS-2	insulin receptor substrate 2	AFCS*HRS*NTPESIAET*PPAR	S515, S518, T527	0.246713	-2.88262	-2.52639	19
Q9Y4H2	IRS2	GeneID:8660	IRS-2	insulin receptor substrate 2	LLPNGDYLNVSPSDAVTTGT*PPDFFSAALHPGGEPLR	T779	0.553	-0.592462	0.158224	386
Q9Y4H2	IRS2	GeneID:8660	IRS-2	insulin receptor substrate 2	SKS*QSSGSSATHPISVPGAR	S306	1.11527	-0.955608	-1.18053	762
Q9Y4H2	IRS2	GeneID:8660	IRS-2	insulin receptor substrate 2	SNTPESIAET*PPAR	T527	0.607191	-1.5251	-2.47716	786
Q14571	ITPR2	GeneID:3709	ITPR2	inositol 1,4,5-triphosphate receptor, type 2	VRDS*TLHLKE	S1855	1.15322	0.338344	0.170167	1009
Q14571	ITPR2	GeneID:3709	ITPR2	inositol 1,4,5-triphosphate receptor, type 2	VRDST*LHLKE	T1856	1.12752	0.0802606	0.131408	1010
Q96ST2	IWS1	GeneID:55677	IWS1	IWS1 homolog	RRMNS*TGGQTPR	S720	-1.01392	NA	-2.6896	647
Q6IE81	JADE1	GeneID:79960	PHF17	PHD finger protein 17 short isoform	VPTTPAS*PVKNWGGFR	S743	0.449896	0.944079	1.09909	1004
Q7Z3B3	KANSL1	GeneID:284058	LOC284058	hypothetical protein LOC284058	QLST*SSDSPAPASSSSQVTASTSQQPVRR	T828	-0.144417	-1.09341	0.17333	512
Q9P2N6	KANSL3	GeneID:55683	SI1	hypothetical protein LOC55683 isoform a	GSRPAS*PAAKLPAS*PSGSEDLSSVSSSPTSSPK	S515, S523	1.8449	3.10073	2.31434	223
Q9BVA0	KATNB1	GeneID:10300	KATNB1	katanin p80 subunit B 1	NSIS*RTPPR	S393	0.397198	0.191967	-0.978494	481
Q07666	KHDRBS1	GeneID:10657	Sam68	KH domain containing, RNA binding, signal transduction associated 1	SGSMDPSGAHPSVRQT*PSR	T33	1.17913	-0.52698	-0.262037	735
Q92945	KHSRP	GeneID:8570	KHSRP	KH-type splicing regulatory protein (FUSE binding protein 2)	IGGDAATTVNNST*PDFGFGGQKR	T100	2.10269	1.18165	0.681145	267
Q6ZU35	KIAA1211	GeneID:57482	KIAA1211	hypothetical protein LOC57482	HSS*TGDSADAGPPAAGSARGEKE	S874	-2.66749	-1.56811	-1.89594	260
Q9P206	KIAA1522	GeneID:57648	KIAA1522	hypothetical protein LOC57648	RST*VLGLPQHVQKE	T162	1.10226	-0.257201	-0.717337	687
Q9P206	KIAA1522	GeneID:57648	KIAA1522	hypothetical protein LOC57648	KLQLERPVS*PETQADLQR	S929	0.710913	1.47796	1.48442	317
Q9ULH0	KIDINS220	GeneID:57498	Kidins220	kinase D-interacting substrate of 220 kDa	AYNLNRT*PSTVTLNNNSAPANR	T1685	0.551787	-1.23194	-0.0545164	105
Q9ULH0	KIDINS220	GeneID:57498	Kidins220	kinase D-interacting substrate of 220 kDa	VPKS*PEHSAEPIR	S1561	-0.18936	0.833833	0.776644	1002
Q9ULH0	KIDINS220	GeneID:57498	Kidins220	kinase D-interacting substrate of 220 kDa	AYNLNRTPS*TVTLNNNSAPANRANQNFDE	S1687	0.560447	-0.367542	0.657523	106
Q9ULH0	KIDINS220	GeneID:57498	Kidins220	kinase D-interacting substrate of 220 kDa	NWPACQKAYNLNRTPST*VTLNNNSAPANRANQNFDE	T1688	0.481266	1.18145	0.395169	493
Q9NQT8	KIF13B	GeneID:23303	KIF13B	kinesin family member 13B	SAT*LSGSATNLASLTAALAKADRSHKNPE	T1793	-0.257699	-1.04882	-0.938047	715
Q9NQT8	KIF13B	GeneID:23303	KIF13B	kinesin family member 13B	S*TGLRLGAPE	S1778	0.338403	0.932638	1.10197	885
O60333	KIF1B	GeneID:23095	KIF1B	kinesin family member 1B isoform b	NLAGWRPRGDS*LILE	S1487	0.124155	-0.780277	-0.749746	469
O43896	KIF1C	GeneID:10749	KIF1C	kinesin family member 1C	YPPYTT*PPR	T1083	1.20216	0.408817	0.446193	1035
Q7Z4S6	KIF21A	GeneID:55605	KIF21A	kinesin family member 21A	KLS*SSDAPAQDTGSSAAAVE	S853	-1.52321	-0.501073	-0.495632	319
Q02241	KIF23	GeneID:9493	KIF23	kinesin family member 23 isoform 2	KRRS*STVAPAQPDGAESE	S911	-0.367753	-0.243258	0.388613	340
Q02241	KIF23	GeneID:9493	KIF23	kinesin family member 23 isoform 2	KRRS*ST*VAPAQPDGAE	S911, T913	1.26555	0.634861	0.238934	338
Q02241	KIF23	GeneID:9493	KIF23	kinesin family member 23 isoform 2	RSS*TVAPAQPDGAE	S912	-0.19267	-1.31881	0.130725	684
Q02241	KIF23	GeneID:9493	KIF23	kinesin family member 23 isoform 2	KRRSS*TVAPAQPDGAE	S912	-0.482788	-0.535479	-0.107211	339
Q02241	KIF23	GeneID:9493	KIF23	kinesin family member 23 isoform 2	KRRS*S*TVAPAQPDGAESE	S911, S912	1.55828	0.724947	0.343957	341
O95239	KIF4A	GeneID:24137	KIF4A	kinesin family member 4	RRT*FSLTE	T799	1.36092	0.662798	0.420648	655
O14686	KMT2D	GeneID:8085	MLL2	myeloid/lymphoid or mixed-lineage leukemia 2	IPNSYEVLFPES*PAR	S4547	0.0954939	0.282055	0.600855	278
Q8N6L1	KRTCAP2	GeneID:200185	KRTCAP2	keratinocyte associated protein 2	ISSTLYQAAAPVLT*PAK	T150	2.13691	0.629975	0.636272	300
Q6PKG0	LARP1	GeneID:23367	LARP	la related protein isoform 1	TPRT*PRT*PQLK	T785, T788	1.03168	-1.51641	-1.71267	937
Q6PKG0	LARP1	GeneID:23367	LARP	la related protein isoform 1	HRPRTAS*ISSSPS*EGTPTVGS*YGCTPQSLPKFQHPSHE	S847, S853, S861	1.54625	0.227348	-1.05916	254
Q6PKG0	LARP1	GeneID:23367	LARP	la related protein isoform 1	CPS*QSSSRPAAM#ISQPPT*PPTGQPVRE	S1056, T1071	0.624002	0.26139	-1.13702	115
Q6PKG0	LARP1	GeneID:23367	LARP	la related protein isoform 1	HRPRTAS*ISS*SPSEGTPTVGSYGCTPQSLPK	S847, S850	0.0968218	0.79065	-0.147214	251
Q6PKG0	LARP1	GeneID:23367	LARP	la related protein isoform 1	KRCPSQS*SSRPAAM#ISQPPTPPTGQPVRE	S1058	1.29921	1.28832	-0.0409349	330
Q6PKG0	LARP1	GeneID:23367	LARP	la related protein isoform 1	ILIVTQT*PHYMR	T649	0.703862	-0.428451	-0.342444	273
Q6PKG0	LARP1	GeneID:23367	LARP	la related protein isoform 1	HRPRT*ASISSSPSEGTPT*VGSYGCTPQSLPKFQHPS*HE	T845, T858, S876	1.62109	-0.271822	-2.35086	253
Q6PKG0	LARP1	GeneID:23367	LARP	la related protein isoform 1	CPS*QSSSRPAAMISQPPTPPTGQPVRE	S1056	1.43769	1.21882	0.174744	113
Q6PKG0	LARP1	GeneID:23367	LARP	la related protein isoform 1	TAS*ISSSPSEGT*PTVGS*YGCTPQSLPKFQHPSHE	S847, T856, S861	1.04662	1.0519	-0.867429	908
Q6PKG0	LARP1	GeneID:23367	LARP	la related protein isoform 1	TAS*ISSSPSEGTPTVGSYGCT*PQSLPKFQHPSHE	S847, T865	1.2454	1.75834	0.135592	909
Q6PKG0	LARP1	GeneID:23367	LARP	la related protein isoform 1	HRPRTAS*ISSSPSEGT*PTVGSYGCTPQSLPKFQHPSHE	S847, T856	1.64744	1.94377	0.704967	255
Q6PKG0	LARP1	GeneID:23367	LARP	la related protein isoform 1	CPS*QSSSRPAAM#ISQPPTPPTGQPVRE	S1056	0.838659	1.01832	-0.347983	114
Q6PKG0	LARP1	GeneID:23367	LARP	la related protein isoform 1	TAS*ISSSPSEGTPTVGSYGCTPQSLPKFQHPSHE	S847	0.617028	2.24077	0.690624	907
Q6PKG0	LARP1	GeneID:23367	LARP	la related protein isoform 1	HRPRT*ASIS*SSPSEGTPTVGSYGCTPQSLPKFQHPSHE	T845, S849	0.655027	0.837857	-0.776125	252
Q6PKG0	LARP1	GeneID:23367	LARP	la related protein isoform 1	GSESATYVPVAPPT*PAWQPEIKPEPAWHDQDETSSVK	T303	1.08885	-0.96286	-1.42342	221
Q6PKG0	LARP1	GeneID:23367	LARP	la related protein isoform 1	T*ASISSS*PSEGTPTVGSYGCT*PQSLPKFQHPSHE	T845, S851, T865	1.37976	1.44466	-0.851754	906
Q6PKG0	LARP1	GeneID:23367	LARP	la related protein isoform 1	NTRT*PRT*PRT*PQLK	T782, T785, T788	1.26917	-1.11408	0.0557176	490
Q659C4	LARP1B	GeneID:55132	LARP2	La ribonucleoprotein domain family member 2 isoform 1	ILIVTQT*PPYVK	T454	0.744646	-0.0913881	0.758501	274
Q4G0J3	LARP7	GeneID:51574	LARP7	La ribonucleoprotein domain family, member 7	SRPTS*EGSDIE	S258	-0.744003	-1.42053	-0.744875	826
Q4G0J3	LARP7	GeneID:51574	LARP7	La ribonucleoprotein domain family, member 7	RSRPT*SEGSDIE	T257	-0.93244	-0.752738	-0.0652209	674
Q4G0J3	LARP7	GeneID:51574	LARP7	La ribonucleoprotein domain family, member 7	SRPTS*EGS*DIE	S258, S261	0.0473128	-0.184174	0.427155	827
Q8NC56	LEMD2	GeneID:221496	LEMD2	LEM domain containing 2	RASVRGS*S*EEDEDART*PDR	S138, S139, T147	1.31339	-0.0577136	0.782724	542
Q9UHB6	LIMA1	GeneID:51474	eplin	LIM domain and actin binding 1 isoform a	ETPHS*PGVEDAPIAK	S490	-0.0628282	0.809429	0.785676	157
Q9UHB6	LIMA1	GeneID:51474	eplin	LIM domain and actin binding 1 isoform a	SEVQQPVHPKPLS*PDSR	S362	0.761829	1.29417	1.27893	723
Q5TKA1	LIN9	GeneID:286826	LIN9	lin-9 homolog	FFMT*PPR	T297	1.00751	0.325596	0.453058	163
P02545	LMNA	GeneID:4000	lamin A/C	lamin A/C isoform 2	ASS*HSS*QTQGGGS*VTKKRKLE	S404, S407, S414	-0.694736	-2.9455	-2.34683	96
P02545	LMNA	GeneID:4000	lamin A/C	lamin A/C isoform 2	IRIDS*LSAQLSQLQKQLAAKE	S301	-0.825973	-1.05396	0.299153	283
P02545	LMNA	GeneID:4000	lamin A/C	lamin A/C isoform 2	GRASS*HSSQTQGGGSVTK	S404	0.755246	-2.1968	-1.61036	206
P02545	LMNA	GeneID:4000	lamin A/C	lamin A/C isoform 2	GRAS*SHSSQTQGGGSVTKK	S403	-0.245739	-2.93217	-1.61087	207
P02545	LMNA	GeneID:4000	lamin A/C	lamin A/C isoform 2	RAT*RSGAQASSTPLSPTR	T10	0.78182	-0.104965	0.828311	543
P02545	LMNA	GeneID:4000	lamin A/C	lamin A/C isoform 2	GRAS*SHS*S*QTQGGGSVTKKR	S403, S406, S407	NA	NA	NA	208
P02545	LMNA	GeneID:4000	lamin A/C	lamin A/C isoform 2	AS*SHS*SQTQGGGSVTKKR	S403, S406	0.825672	-2.14461	-1.52362	95
P02545	LMNA	GeneID:4000	lamin A/C	lamin A/C isoform 2	SGAQASSTPLS*PTR	S22	0.0446914	0.147706	0.41196	733
P02545	LMNA	GeneID:4000	lamin A/C	lamin A/C isoform 2	ASS*HSSQTQGGGSVTK	S404	NA	NA	NA	94
P20700	LMNB1	GeneID:4001	Lamin B1	lamin B1	VTVSRAS*S*SRS*VRTTR	S403, S404, S407	-1.05091	-2.4424	-0.551241	1027
Q8WWI1	LMO7	GeneID:4008	LMO7	LIM domain only 7	RM#YS*FDDVLE	S805	0.851985	0.98512	0.584707	614
O15116	LSM1	GeneID:27257	LSM1	Lsm1 protein	GLSIPRADT*LDEY	T129	1.71942	0.999626	0.770401	197
Q9UPN3	MACF1	GeneID:23499	MACF1 iso2	microfilament and actin filament cross-linker protein isoform a	RRMLSS*SDAITQE	S1377	-2.10145	-1.67834	-0.409393	646
Q9UPN3	MACF1	GeneID:23499	MACF1 iso2	microfilament and actin filament cross-linker protein isoform a	RMLS*SSDAITQE	S1376	-1.31887	-2.01149	-4.58578	612
O60732	MAGEC1	GeneID:9947	MAGE-C1	melanoma antigen family C, 1	TQSTFEGFPQS*PLQIPVSSSSSSTLLSLFQSSPER	S301	-1.07545	-0.102439	-1.06071	950
O60732	MAGEC1	GeneID:9947	MAGE-C1	melanoma antigen family C, 1	TQSTFEGFPQS*PLQIPVSR	S266	-0.10937	0.219562	0.227074	949
P78559	MAP1A	GeneID:4130	MAP1A	microtubule-associated protein 1A	NEPTT*PSWLADIPPWVPK	T1835	0.404987	0.89961	-0.512382	458
P46821	MAP1B	GeneID:4131	MAP1B	microtubule-associated protein 1B	AAEAGGAEEQYGFLTT*PTK	T1067	1.09857	0.593027	0.714728	4
P36507	MAP2K2	GeneID:5605	MEK2	mitogen-activated protein kinase kinase 2	LNQPGT*PTR	T394	0.373873	0.122349	0.00331649	390
Q13233	MAP3K1	GeneID:4214	MEKK1	mitogen-activated protein kinase kinase kinase 1	RVS*PVPFQSGRIT*PPR	S275, T285	0.777578	0.284441	0.0275217	700
O95819	MAP4K4	GeneID:9448	HGK	mitogen-activated protein kinase kinase kinase kinase 4 isoform 1	S*SSKSEGSPSQRLE	S708	1.16925	-0.900387	-0.949324	871
O95819	MAP4K4	GeneID:9448	HGK	mitogen-activated protein kinase kinase kinase kinase 4 isoform 1	RNT*FIGTPYWM#APE	T187	1.2407	0.586831	0.251555	621
Q9Y4K4	MAP4K5	GeneID:11183	KHS1	mitogen-activated protein kinase kinase kinase kinase 5	SRAPQILRRQS*SPSCGPVAE	S433	-1.49121	0.13535	0.517018	814
Q14244	MAP7	GeneID:9053	MAP7	microtubule-associated protein 7	SKS*TAALSGE	S242	-1.22095	NA	-0.0751324	763
Q3KQU3	MAP7D1	GeneID:55700	RPRC1	MAP7 domain containing 1	SRGPT*PPAMGPR	T97	0.260659	-0.86723	-0.475037	821
Q3KQU3	MAP7D1	GeneID:55700	RPRC1	MAP7 domain containing 1	ARPS*SPSTSWHRPAS*PCPSPGPGHTLPPKPPS*PR	S468, S479, S496	1.35199	1.85067	2.18772	80
Q3KQU3	MAP7D1	GeneID:55700	RPRC1	MAP7 domain containing 1	S*RGPT*PPAMGPR	S93, T97	0.455162	-0.0146585	0.202571	820
Q3KQU3	MAP7D1	GeneID:55700	RPRC1	MAP7 domain containing 1	ARPSSPSTS*WHRPAS*PCPSPGPGHTLPPKPPS*PR	S473, S479, S496	1.36224	1.90257	1.87451	82
Q3KQU3	MAP7D1	GeneID:55700	RPRC1	MAP7 domain containing 1	ARPS*SPSTSWHRPASPCPSPGPGHT*LPPKPPSPR	S468, T489	1.71028	2.30539	2.5342	81
Q96T17	MAP7D2	GeneID:256714	FLJ14503	MAP7 domain containing 2	TTKPPYPGS*PVKYR	S315	0.797129	1.3018	1.54557	964
P49137	MAPKAPK2	GeneID:9261	MAPKAPK2	mitogen-activated protein kinase-activated protein kinase 2 isoform 1	ETTSHNSLTT*PCYTPYYVAPEVLGPEK	T222	0.754289	0.211317	-0.0626475	159
Q16644	MAPKAPK3	GeneID:7867	MAPKAPK3	mitogen-activated protein kinase-activated protein kinase 3	ETTQNALQT*PCYTPYYVAPEVLGPEKYDK	T201	-0.581687	-0.176151	0.344972	158
Q8IW41	MAPKAPK5	GeneID:8550	MAPKAPK5	mitogen-activated protein kinase-activated protein kinase 5 isoform 1	IDQGDLM#T*PQFTPYYVAPQVLEAQR	T182	0.722292	0.0217779	-0.0156984	266
P29966	MARCKS	GeneID:4082	MARCKS	myristoylated alanine-rich protein kinase C substrate	AEDGATPSPS*NET*PKK	S147, T150	0.445086	-0.233117	-0.736913	13
P29966	MARCKS	GeneID:4082	MARCKS	myristoylated alanine-rich protein kinase C substrate	AEDGATPSPSNET*PKK	T150	-0.0243679	-0.218748	0.0319493	14
P49006	MARCKSL1	GeneID:65108	MLP	MARCKS-like 1	GEVPPKET*PKK	T85	-0.759123	-0.542341	-0.520432	179
Q7KZI7	MARK2	GeneID:2011	MARK2	MAP/microtubule affinity-regulating kinase 2 isoform c	DQQNLPYGVTPAS*PSGHSQGR	S619	1.07666	0.631694	1.14799	136
P27448	MARK3	GeneID:4140	MARK3	MAP/microtubule affinity-regulating kinase 3 isoform a	RNT*YVCSE	T530	0.310151	-0.885596	-0.148073	623
Q6P0Q8	MAST2	GeneID:23139	MAST2	microtubule associated serine/threonine kinase 2	SRS*LS*PGRSPVSFDSE	S299, S301	0.735662	0.155939	0.15148	836
O60307	MAST3	GeneID:23031	MAST3	microtubule associated serine/threonine kinase 3	LRPRS*RS*LS*PGRATGTFDNE	S153, S155, S157	0.661404	0.659684	0.897177	406
O60307	MAST3	GeneID:23031	MAST3	microtubule associated serine/threonine kinase 3	SRS*LS*PGRATGTFDNE	S155, S157	0.644543	-0.407034	-0.38061	835
Q96GX5	MASTL	GeneID:84930	MASTL	microtubule associated serine/threonine kinase-like	ILGT*PDYLAPELLLGR	T741	1.36478	0.174097	-0.430098	272
P43243	MATR3	GeneID:9782	matrin 3	matrin 3	RRT*EEGPTLSYGR	T150	-0.0196178	-0.988263	0.53445	654
P43243	MATR3	GeneID:9782	matrin 3	matrin 3	RDS*FDDRGPSLNPVLDYDHGSRSQE	S188	0.0844045	-0.14896	0.967966	546
Q96N66	MBOAT7	GeneID:79143	LENG4	leukocyte receptor cluster (LRC) member 4 protein	AGGGPTLQCPPPSS*PEKAASLEYDYETIR	S285	0.755829	1.01697	1.31043	29
P23508	MCC	GeneID:4163	MCC	mutated in colorectal cancers isoform 1	S*LSS*TSSGS*KDKPGKE	S681, S684, S689	-0.66184	NA	NA	777
P23508	MCC	GeneID:4163	MCC	mutated in colorectal cancers isoform 1	SLS*STS*SGSKDKPGKE	S683, S686	-1.55574	NA	-3.98345	778
P23508	MCC	GeneID:4163	MCC	mutated in colorectal cancers isoform 1	NVVCGRKKS*SCS*LSVAE	S179, S182	0.594485	-2.23615	0.641179	492
Q9BTE3	MCMBP	GeneID:79892	C10orf119	chromosome 10 open reading frame 119	VS*PSTSYT*PSR	S154, T160	1.42099	0.318106	0.515049	1024
Q9BTE3	MCMBP	GeneID:79892	C10orf119	chromosome 10 open reading frame 119	VSPSTSYT*PSR	T160	1.49414	0.66675	0.36078	1025
Q14676	MDC1	GeneID:9656	MDC1	mediator of DNA damage checkpoint 1	AMPVPTT*PEFQSPVTTDQPISPEPITQPSCIKR	T1697	0.396171	-1.15797	-0.917441	54
Q14676	MDC1	GeneID:9656	MDC1	mediator of DNA damage checkpoint 1	AMPVPTT*PEFQS*PVTTDQPIS*PEPITQPSCIKR	T1697, S1702, S1711	1.85661	0.763559	0.953849	55
Q14676	MDC1	GeneID:9656	MDC1	mediator of DNA damage checkpoint 1	AMPVPT*TPEFQSPVTTDQPISPEPITQPSCIK	T1696	0.326527	0.284474	0.494856	50
Q14676	MDC1	GeneID:9656	MDC1	mediator of DNA damage checkpoint 1	AM#PVPTT*PEFQSPVTTDQPISPEPIT*QPSCIK	T1697, T1716	1.42804	0.0123784	0.238996	49
Q14676	MDC1	GeneID:9656	MDC1	mediator of DNA damage checkpoint 1	AMPVPTTPEFQS*PVTT*DQPISPEPITQPSCIK	S1702, T1706	0.500058	-0.154651	0.215686	52
Q14676	MDC1	GeneID:9656	MDC1	mediator of DNA damage checkpoint 1	AMPVPT*TPEFQS*PVTTDQPIS*PEPITQPSCIK	T1696, S1702, S1711	1.97078	1.23711	1.3095	51
Q14676	MDC1	GeneID:9656	MDC1	mediator of DNA damage checkpoint 1	AMPVPT*TPEFQSPVTTDQPIS*PEPITQPSCIKR	T1696, S1711	0.833007	0.0201845	0.151903	53
Q14676	MDC1	GeneID:9656	MDC1	mediator of DNA damage checkpoint 1	AIPGDQHPES*PVHTEPMGIQGR	S793	0.309926	1.52969	1.62441	43
Q14676	MDC1	GeneID:9656	MDC1	mediator of DNA damage checkpoint 1	ESEDS*ETQPFDTHLEAYGPCLS*PPR	S763, S780	-0.288045	0.257085	-0.497702	154
O60244	MED14	GeneID:9282	Trap170	mediator complex subunit 14	AGNWPGS*PQVSGPSPAAR	S1112	2.13474	2.42597	1.60154	34
O60244	MED14	GeneID:9282	Trap170	mediator complex subunit 14	AGNWPGS*PQVSGPS*PAAR	S1112, S1119	2.05875	2.76268	2.21877	35
Q7L2J0	MEPCE	GeneID:56257	BCDIN3	bin3, bicoid-interacting 3	RRRVNS*DCDSVLPSNFLLGGNIFDPLNLNSLLDEE	S175	0.595584	0.403126	0.188142	649
Q7L2J0	MEPCE	GeneID:56257	BCDIN3	bin3, bicoid-interacting 3	RVNS*DCDSVLPSNFLLGGNIFDPLNLNSLLDEE	S175	0.431898	-0.66676	-1.80454	696
Q7L2J0	MEPCE	GeneID:56257	BCDIN3	bin3, bicoid-interacting 3	RNS*CNVGGGGGGFKHPAFKR	S152	-0.831041	-0.695523	-1.11012	616
Q9GZY8	MFF	GeneID:56947	C2orf33	mitochondrial fission factor	IVVAGNNEDVSFSRPADLDLIQSTPFKPLALKT*PPR	T115	-0.0823627	-0.484853	-1.24097	302
Q8TDZ2	MICAL1	GeneID:64780	MICAL1	microtubule associated monoxygenase, calponin and LIM domain containing 1	RQRLS*SLNLTPDPE	S817	0.337098	0.736723	0.531631	636
Q8TDZ2	MICAL1	GeneID:64780	MICAL1	microtubule associated monoxygenase, calponin and LIM domain containing 1	LSS*LNLTPDPE	S818	1.24618	1.66267	1.51591	422
Q8IY33	MICALL2	GeneID:79778	MICALL2	MICAL-like 2 isoform 1	KPPLS*PAQTNPVVQR	S153	0.565753	2.61621	1.44352	326
Q8N108	MIER1	GeneID:57708	MIER1 N1-beta	mesoderm induction early response 1 isoform N2-beta	RVNS*NGKES*PGSSE	S507, S512	NA	NA	NA	697
Q6P0N0	MIS18BP1	GeneID:55320	C14orf106	chromosome 14 open reading frame 106	AYILVT*PLK	T653	1.37176	0.682294	1.024	104
P46013	MKI67	GeneID:4288	KI-67	antigen identified by monoclonal antibody Ki-67	DVESVQT*PSK	T328	1.44154	0.921864	0.274584	142
P40692	MLH1	GeneID:4292	MLH1	MutL protein homolog 1	HREDS*DVEMVE	S477	0.399805	-0.287827	-0.379265	250
P55196	MLLT4	GeneID:4301	afadin	myeloid/lymphoid or mixed-lineage leukemia (trithorax homolog, Drosophila)	GSGKPRPKS*EGFE	S1109	NA	NA	NA	222
P55196	MLLT4	GeneID:4301	afadin	myeloid/lymphoid or mixed-lineage leukemia (trithorax homolog, Drosophila)	ADHRS*SPNVANQPPS*PGGK	S1155, S1165	-0.347557	0.405053	1.12159	12
Q9Y6X9	MORC2	GeneID:22880	MORC2	MORC family CW-type zinc finger 2	KT*ESPIKLS*PAT*PSR	T723, S730, T733	2.69788	1.6238	1.14606	352
Q9Y6X9	MORC2	GeneID:22880	MORC2	MORC family CW-type zinc finger 2	KTES*PIKLSPATPS*R	S725, S735	1.66172	0.325019	0.101468	354
Q9Y6X9	MORC2	GeneID:22880	MORC2	MORC family CW-type zinc finger 2	KTES*PIKLSPAT*PSR	S725, T733	1.12116	0.420644	0.320045	353
Q14149	MORC3	GeneID:23515	MORC3	MORC family CW-type zinc finger 3	RLS*TRSS*ILNAK	S546, S550	0.555307	-0.725381	0.694713	610
Q14149	MORC3	GeneID:23515	MORC3	MORC family CW-type zinc finger 3	RLS*TRSSILNAK	S546	-0.565261	1.09948	1.16592	609
Q8TAP9	MPLKIP	GeneID:136647	TTDN1	chromosome 7 open reading frame 11	QNFRPPT*PPYPGPGGGGWGSGSS*FR	T10, S26	2.16476	-0.468872	0.968334	514
Q8TAP9	MPLKIP	GeneID:136647	TTDN1	chromosome 7 open reading frame 11	DGYGSPHHT*PPYGPR	T51	1.45531	-0.0012473	0.135508	130
Q8TAP9	MPLKIP	GeneID:136647	TTDN1	chromosome 7 open reading frame 11	QNFRPPT*PPYPGPGGGGWGSGSSFR	T10	1.44331	0.337763	-0.0233431	513
Q8TAP9	MPLKIP	GeneID:136647	TTDN1	chromosome 7 open reading frame 11	DGYGS*PHHT*PPYGPR	S47, T51	1.86935	0.95233	0.392826	129
Q6WCQ1	MPRIP	GeneID:23164	RIP3	myosin phosphatase-Rho interacting protein isoform 1	GRSKT*FDWAE	T541	0.31729	1.19302	0.807045	216
Q9NV56	MRGBP	GeneID:55257	MRGBP	MRG-binding protein	VLTANSNPSS*PSAAK	S195	1.65995	1.3886	1.36609	998
Q96H12	MSANTD3	GeneID:91283	C9orf30	hypothetical protein LOC91283	EWPVSSFNRPFPNS*P	S274	0.0589691	0.423978	0.706053	160
P52701	MSH6	GeneID:2956	MSH6	mutS homolog 6	QSTLYSFFPKS*PALSDANK	S14	1.64449	1.96213	1.78371	525
Q13330	MTA1	GeneID:9112	MTA1	metastasis associated protein	SVSSVLSSLT*PAK	T564	1.85225	1.37752	1.58761	901
Q9Y217	MTMR6	GeneID:9107	MTMR6	myotubularin related protein 6	ELLHSVHPES*PNLK	S561	0.611561	1.75465	1.39495	149
P42345	MTOR	GeneID:2475	mTOR	FK506 binding protein 12-rapamycin associated protein 1	TRTDS*YSAGQSVE	S2448	0.413293	-0.942224	-1.87111	959
Q765P7	MTSS1L	GeneID:92154	BC060632	actin-bundling protein with BAIAP2 homology	RTPS*TKPTVR	S569	NA	NA	-0.76445	690
Q9ULD2	MTUS1	GeneID:57509	MTUS1	mitochondrial tumor suppressor 1 isoform 1	MDKHMAISRQLS*TE	S1203	-1.38567	-2.37754	-1.32038	436
Q9BQG0	MYBBP1A	GeneID:10514	MybBP1A	MYB binding protein 1a isoform 1	SPAPGAPTRS*PST*PAK	S1241, T1244	1.22997	0.015348	0.501424	787
P10244	MYBL2	GeneID:4605	B-Myb	MYB-related protein B	TLPFS*PSQFLNFWNK	S452	1.67828	2.58389	2.56497	922
P35580	MYH10	GeneID:4628	MYH10	myosin, heavy polypeptide 10, non-muscle	QRHAT*ALEE	T1203	0.534088	-0.345909	-0.304681	520
P19105	MYL12A	GeneID:10627	MRLC2	myosin regulatory light chain MRCL3	ATS*NVFAM#FDQSQIQE	S18	0.131085	0.178134	0.428179	98
P19105	MYL12A	GeneID:10627	MRLC2	myosin regulatory light chain MRCL3	KRPQRAT*SNVFAMFDQSQIQE	T17	0.492594	0.408155	0.724814	334
P19105	MYL12A	GeneID:10627	MRLC2	myosin regulatory light chain MRCL3	KRPQRAT*S*NVFAM#FDQSQIQE	T17, S18	-0.231931	-1.4415	-1.07418	335
Q92614	MYO18A	GeneID:399687	MYO18A	myosin 18A isoform a	SASSRRVSSS*S*ELDLPSGDHCE	S1069, S1070	-0.650965	-0.940558	-0.180242	713
Q92614	MYO18A	GeneID:399687	MYO18A	myosin 18A isoform a	RVS*SSS*ELDLPSGDHCE	S1067, S1070	-0.900996	-0.960935	-0.717172	704
Q92614	MYO18A	GeneID:399687	MYO18A	myosin 18A isoform a	GWAGEPRSASSRRVS*SSSE	S1067	-1.87916	1.40667	0.794591	228
Q12965	MYO1E	GeneID:4643	MYO1E	myosin IE	QQS*TSSDRVSQTPE	S1003	0.252931	-0.674709	1.003	519
AAA58698	NA	NA	ALK iso2	anaplastic lymphoma kinase Ki-1	M#SVQPTVSLGGFEIT*PPVVLR	T95	0.8915	0.0723048	-0.197149	452
Q9HCF4	NA	NA	ALO17	hypothetical protein LOC57714	MKQPPATT*PPFK	T303	1.38321	0.579041	0.481119	441
Q9HCF4	NA	NA	ALO17	hypothetical protein LOC57714	M#KQPPAT*TPPFK	T302	1.25177	0.906872	0.436041	440
Q5H9R5	NA	NA	BAT2L iso6	HLA-B associated transcript 2-like	RRVAS*ETHSEGS*E	S1132, S1139	0.16151	NA	NA	660
Q58A63	NA	NA	BMCC1	prune homolog 2	TPT*FLEIWNDSVDGDSFSSLSSPETGK	T1261	-0.140701	-1.47819	0.435561	941
Q58A63	NA	NA	BMCC1	prune homolog 2	INEFEKS*FDRKT*PTFLEIWNDSVDGDSFSSLSSPETGK	S1254, T1259	-0.233167	-0.938473	0.687156	276
Q58A63	NA	NA	BMCC1	prune homolog 2	SFDRKT*PTFLEIWNDSVDGDSFSSLSSPETGK	T1259	-0.314102	-1.55199	-0.0972711	724
Q58A63	NA	NA	BMCC1	prune homolog 2	QSLAPYT*PPFDLSYLTEPAQSAETIEEAGSPEDESLGCR	T2034	-1.20779	-0.272795	-1.62469	522
Q58A63	NA	NA	BMCC1	prune homolog 2	NRISS*GPGNLDM#WASPHTDNSSE	S666	-0.984055	-1.26195	-2.87472	473
NP_115820	NA	NA	BTBD12	BTB (POZ) domain containing 12	FSVIRPQT*PPPQTPSSCLTPVS*PGTSDGRR	T1315, S1329	0.860567	0.604451	1.6866	173
Q7KYR7-2	NA	NA	BTN2A1 iso2	butyrophilin, subfamily 2, member A1 isoform 1 precursor	GLTLHRVGT*HQSL	T523	-0.00830416	-0.313093	0.287281	198
Q96C57	NA	NA	C12orf43	hypothetical protein LOC64897	HKVNEHEQDGNELQT*TPEFR	T78	1.50171	0.342405	-0.00419025	239
Q96C57	NA	NA	C12orf43	hypothetical protein LOC64897	HKVNEHEQDGNELQTT*PEFR	T79	2.26851	0.7616	-0.0834725	240
Q9BQ72	NA	NA	CCDC130	coiled-coil domain containing 130	SRDVPES*PQHAADTPK	S306	0.610555	1.01048	1.09659	817
Q6IN49	NA	NA	CHORDC1	cysteine and histidine-rich domain (CHORD)-containing, zinc binding protein 1	RKT*SDFNTFLAQE	T199	0.316848	-1.62106	-1.52986	583
Q8IYI9	NA	NA	CTDSPL2	CTD (carboxy-terminal domain, RNA polymerase II, polypeptide A) small phosphatase like 2	RKS*QVNGEAGSYE	S104	-0.14134	-0.859614	-0.00646431	575
Q8IYI9	NA	NA	CTDSPL2	CTD (carboxy-terminal domain, RNA polymerase II, polypeptide A) small phosphatase like 2	TRKAS*QQSNQIQTQR	S9	0.372003	-0.385848	-0.156159	952
Q8NDQ8	NA	NA	DKFZp667G2110	beta-gamma crystallin domain containing 3	KVPCS*PDFQR	S362	1.16006	1.37999	1.45032	357
NP_001116118	NA	NA	FAM178B	hypothetical protein LOC51252 isoform A	RPCS*PASAPAPTS*PKKPK	S52, S61	0.072398	1.29681	1.59402	625
A2A3S2	NA	NA	FAM21A	hypothetical protein LOC387680	SRPTS*FADE	S288	0.296323	0.391335	-0.890236	828
Q8N7K9	NA	NA	FLJ40925	PREDICTED: similar to GIPC PDZ domain containing family, member 3	IQT*S*SGTPS*ILE	T88, S89, S94	0.715517	-0.551477	-0.207169	281
Q99501	NA	NA	GAS2L1	growth arrest-specific 2 like 1 isoform a	PET*PPR	T334	-0.978865	-0.693304	-0.681843	499
Q9H0D4	NA	NA	GPBP1	GC-rich promoter binding protein 1 isoform 2	RHNS*SDGFDSAIGRPNGGNFGRKE	S56	-0.231884	-0.323601	-0.459895	557
EAW47981	NA	NA	HBS1 iso2	HBS1-like	SQPSVRLSS*TDSLE	S246	-1.6203	0.716176	-2.32187	811
Q9HCL7	NA	NA	HIVEP3	human immunodeficiency virus type I enhancer binding protein 3 b	APANPEPSAT*PPLDR	T2354	0.328583	0.00768959	-0.401628	58
Q9UHY0	NA	NA	HP1BP3	HP1-BP74	TVNSTRET*PPK	T51	-0.840004	-1.10888	-0.326931	974
Q9BWU0	NA	NA	kanadaptin	solute carrier family 4 (anion exchanger), member 1, adaptor protein	KPALPVS*PAAR	S82	0.342312	1.23779	0.854438	324
Q5W189	NA	NA	KIAA1043	PREDICTED: tetratricopeptide repeat domain 28	LKYPSS*PYSAHISK	S2293	0.600487	0.768371	0.69743	385
O60333-3	NA	NA	KIF1B iso3	kinesin family member 1B isoform b	QTDKPSHCSQFVT*PPR	T1132	-0.78514	-0.569931	0.416207	526
Q9UPQ0-3	NA	NA	LIMCH1	LIM and calponin homology domains 1 isoform b	CSPTVAFVEFPSS*PQLK	S1066	1.27417	1.47461	1.38332	118
Q9UPQ0-3	NA	NA	LIMCH1	LIM and calponin homology domains 1 isoform b	CS*PTVAFVEFPSS*PQLK	S1055, S1066	1.04453	1.46149	0.815007	117
XP_001717401	NA	NA	LOC100129218	PREDICTED: hypothetical protein	DT*EM#LLKPERLTPGS*LAELALKPRR	T42, S55	0.352242	-0.31048	0.296992	140
XP_001720339	NA	NA	LOC100133500	PREDICTED: hypothetical protein	RLQT*PGAR	T171	-0.723784	-0.957945	0.537775	592
XP_001718503	NA	NA	LOC100133756	PREDICTED: hypothetical protein, partial	ASRTRT*LPRAS*LMR	T129, S134	-2.46867	-4.93739	-4.70946	92
Q8N712	NA	NA	LOC124512	hypothetical protein LOC124512	SLPRS*PARPGPNDALLGEHDFR	S61	-0.193046	1.40499	1.57814	769
XP_001126190	NA	NA	LOC730032	PREDICTED: similar to RIKEN cDNA C230030N03	AKFPRQPS*SE	S529	-0.37584	-1.28383	0.207805	44
Q7Z7A6	NA	NA	LRPPRC	leucine-rich PPR motif-containing protein	TVLDQQQT*PSR	T1136	0.0338674	-0.182245	-0.25619	973
Q96PK2	NA	NA	MACF1	microfilament and actin filament cross-linker protein isoform a	M#ES*QLSASKPTGGLPET*AR	S4897, T4911	0.13047	-3.59442	-2.57904	438
Q9Y4E9	NA	NA	MGA	MAX gene associated	NTPVS*PGSTFPDVKPDLEDVDGVLFVSFESK	S645	0.440966	1.26241	2.38768	489
Q9Y4E9	NA	NA	MGA	MAX gene associated	SILPYPVS*PK	S924	0.386337	0.468096	0.397012	751
Q59HD5	NA	NA	MPST iso3	mercaptopyruvate sulfurtransferase isoform 2	ARS*PSVAAM#ASPQLCR	S15	0.621307	-0.0237369	-0.158648	87
Q59HD5	NA	NA	MPST iso3	mercaptopyruvate sulfurtransferase isoform 2	SPS*VAAM#ASPQLCR	S17	-0.20388	-0.0447602	0.151059	798
Q7Z5N3	NA	NA	NEDD4L	neural precursor cell expressed, developmentally down-regulated 4-like	S*LSSPTVTLSAPLE	S446	0.29334	0.00600534	0.0727303	775
Q7Z5N3	NA	NA	NEDD4L	neural precursor cell expressed, developmentally down-regulated 4-like	SLS*SPTVTLSAPLEGAKDSPVRR	S448	1.08523	0.093878	0.0634935	776
Q7Z5N3	NA	NA	NEDD4L	neural precursor cell expressed, developmentally down-regulated 4-like	LQITPDSNGEQFSSLIQREPS*SR	S335	1.08329	-1.25842	0.787308	394
Q7Z5N3	NA	NA	NEDD4L	neural precursor cell expressed, developmentally down-regulated 4-like	LRSCS*VTDAVAE	S342	0.454779	0.374984	0.655478	408
Q7Z5N3	NA	NA	NEDD4L	neural precursor cell expressed, developmentally down-regulated 4-like	DTLSNPQS*PQPSPYNS*PKPQHK	S479, S487	1.44666	1.34456	2.39389	141
Q7Z5N3	NA	NA	NEDD4L	neural precursor cell expressed, developmentally down-regulated 4-like	RLQITPDSNGEQFSSLIQREPSS*R	S336	1.14223	-0.651733	0.800674	591
Q5SYE8	NA	NA	NHSL1 iso2	PREDICTED: similar to hCG18281	RRKT*ITGVPDNIQKE	T209	0.853294	0.273577	0.488229	641
Q6ZQT3	NA	NA	NIBP	trafficking protein particle complex 9	MAIQVDKFNFESFPES*PGEK	S1051	0.246348	0.581756	0.871204	433
A8K529	NA	NA	NSUN2	NOL1/NOP2/Sun domain family 2 protein	AGEPNS*PDAEEANSPDVTAGCDPAGVHPPR	S743	1.01859	1.36751	1.79421	27
A8K529	NA	NA	NSUN2	NOL1/NOP2/Sun domain family 2 protein	AGEPNS*PDAEEANS*PDVTAGCDPAGVHPPR	S743, S751	1.05847	1.17721	1.86053	28
P23443-2	NA	NA	p70S6K iso2	NA	TPVS*PVKFS*PGDFWGR	S424, S429	2.22054	-0.471621	-1.11989	943
P23443-2	NA	NA	p70S6K iso2	NA	TPVS*PVKFSPGDFWGR	S424	0.57067	0.656967	0.903955	942
P14786	NA	NA	PKM2	pyruvate kinase, muscle isoform M2	LDIDS*PPITAR	S37	0.333171	0.149522	-0.0102653	367
Q15149-4	NA	NA	plectin 1 iso11	plectin 1 isoform 1	KRTSS*EDNLYLAVLR	S21	1.08696	0.759173	0.59993	345
Q15149-4	NA	NA	plectin 1 iso11	plectin 1 isoform 1	KRTS*SEDNLYLAVLRASE	S20	0.471929	0.855577	0.889998	346
P49023-2	NA	NA	PXN	paxillin isoform 1	MSSPQRVTS*TQQQTRIS*AS*SATRE	S250, S258, S260	0.903134	0.431897	1.30081	450
P49023-2	NA	NA	PXN	paxillin isoform 1	MSSPQRVTS*TQQQTR	S250	0.465909	-1.36336	-0.0896811	449
A4FU88	NA	NA	RP11-343N15.3	NA	QTPCS*PDSTANVR	S177	0.5286	0.525847	0.175378	529
BAG63790	NA	NA	RP11-74E24.2	NA	RLS*SASTGKPPLSVEDDFE	S759	-0.978595	-0.940922	1.54208	598
BAG63790	NA	NA	RP11-74E24.2	NA	RLSS*AS*TGKPPLSVEDDFE	S760, S762	-2.37816	-1.84501	-0.127017	601
BAG63790	NA	NA	RP11-74E24.2	NA	RLSS*ASTGKPPLSVEDDFE	S760	-0.771854	-0.639672	2.01462	600
BAG63790	NA	NA	RP11-74E24.2	NA	RLS*SAS*TGKPPLSVEDDFE	S759, S762	-1.51259	-2.26381	0.0897167	599
Q9H4L4	NA	NA	SENP3	SUMO1/sentrin/SMT3 specific protease 3	WTPKS*PLDPDSGLLSCTLPNGFGGQSGPEGER	S232	0.432199	0.83689	0.969316	1032
P53814-4	NA	NA	smoothelin iso4	smoothelin isoform c	LQDGTPQAALS*PLT*PAR	S357, T360	2.83866	1.87439	1.05135	393
O75044	NA	NA	SRGAP2	SLIT-ROBO Rho GTPase activating protein 2 isoform b	QTPRS*PDSTANVR	S206	-0.0676163	0.783732	0.419555	530
O75044	NA	NA	SRGAP2	SLIT-ROBO Rho GTPase activating protein 2 isoform b	RSS*TVRKQDSSQAIPLVVE	S493	0.22492	-0.71247	0.0721486	685
Q6Y7W6-3	NA	NA	TNRC15	GRB10 interacting GYF protein 2 isoform b	WRPHS*PDGPR	S258	0.172907	0.780107	1.11429	1031
NP_115710	NA	NA	UTP23	UTP23, small subunit (SSU) processome component, homolog	NRS*NPKVLSE	S235	-0.686333	-1.954	-0.455087	478
Q96P11-2	NA	NA	WBSCR20A	NOL1/NOP2/Sun domain family, member 5 isoform 2	AAAGACT*PPCT	T462	0.890961	0.357291	0.741304	1
Q9H3P2	NA	NA	WHSC2	Wolf-Hirschhorn syndrome candidate 2 protein	RKT*LDAE	T298	-0.0236275	0.115681	-0.527977	581
Q9BRA0	NAA38	GeneID:84316	LSMD1	LSM domain containing 1	NGCCSRRQS*SSS*AGDS*DGERE	S22, S25, S29	NA	NA	0.759532	459
P55209	NAP1L1	GeneID:4673	NAP1L1	nucleosome assembly protein 1-like 1	ARQLT*VQMM#QNPQILAALQE	T39	0.341886	-0.831574	0.448823	83
O60934	NBN	GeneID:4683	NBS1	nibrin	MLS*QDAPTVKE	S397	-0.347211	-0.676747	0.738638	443
Q09161	NCBP1	GeneID:4686	NCBP1	nuclear cap binding protein subunit 1, 80kDa	RKTS*DANETEDHLE	S22	0.769005	-1.09745	-0.104022	582
Q9HCH0	NCKAP5L	GeneID:57701	KIAA1602	hypothetical protein LOC57701	SQEPSRPSPTPQGPPFGGSRTPS*TSDMAEE	S1291	-1.17588	-0.727588	-1.98011	809
O75376	NCOR1	GeneID:9611	N-CoR1	nuclear receptor co-repressor 1	GIIDLTNM#PPTILVPHPGGTST*PPM#DR	T1672	2.01843	0.254232	0.724518	191
O75376	NCOR1	GeneID:9611	N-CoR1	nuclear receptor co-repressor 1	GIIDLTNM#PPTILVPHPGGTS*TPPMDR	S1671	1.73465	0.255257	0.583769	190
Q92597	NDRG1	GeneID:10397	NDRG1	N-myc downstream regulated 1	SRTASGS*S*VTSLDGTR	S332, S333	-2.11383	-4.70574	-4.2829	848
Q92597	NDRG1	GeneID:10397	NDRG1	N-myc downstream regulated 1	SRT*ASGSSVTSLDGTR	T328	-1.02904	-0.613019	-0.37739	846
Q92597	NDRG1	GeneID:10397	NDRG1	N-myc downstream regulated 1	SRT*AS*GSSVTSLDGTR	T328, S330	0.426955	-4.93115	-4.74795	847
Q9UN36	NDRG2	GeneID:57447	NDRG2	N-myc downstream-regulated gene 2 isoform b	SRT*AS*LTSAASVDGNR	T330, S332	0.471795	0.404443	0.625551	849
Q9UN36	NDRG2	GeneID:57447	NDRG2	N-myc downstream-regulated gene 2 isoform b	TAS*LTSAASVDGNR	S332	-0.445181	-0.845985	-0.551344	910
Q9UN36	NDRG2	GeneID:57447	NDRG2	N-myc downstream-regulated gene 2 isoform b	SRT*ASLT*SAASVDGNR	T330, T334	0.7973	0.535792	0.782603	850
Q9UGV2	NDRG3	GeneID:57446	NDRG3	N-myc downstream-regulated gene 3 isoform b	SCESPDVLDRHQT*ME	T370	-0.442545	-2.12081	0.574226	716
Q9UGV2	NDRG3	GeneID:57446	NDRG3	N-myc downstream-regulated gene 3 isoform b	SRT*HSTS*SS*LGSGESPFSR	T329, S333, S335	0.550249	-0.68093	-1.85887	853
Q9UGV2	NDRG3	GeneID:57446	NDRG3	N-myc downstream-regulated gene 3 isoform b	SRT*HSTSS*SLGSGESPFSR	T329, S334	-0.0568917	-0.684021	-1.54521	854
Q9UGV2	NDRG3	GeneID:57446	NDRG3	N-myc downstream-regulated gene 3 isoform b	THST*SSSLGSGESPFSR	T332	0.0167565	-0.1803	-1.25672	918
Q9UGV2	NDRG3	GeneID:57446	NDRG3	N-myc downstream-regulated gene 3 isoform b	SRTHSTS*SSLGSGESPFSR	S333	0.344183	0.359234	-0.765927	856
Q9UGV2	NDRG3	GeneID:57446	NDRG3	N-myc downstream-regulated gene 3 isoform b	SRTHS*TSS*S*LGSGESPFSR	S331, S334, S335	0.854955	-0.907729	-1.38123	855
Q9Y6M9	NDUFB9	GeneID:4715	NDUFB9	NADH dehydrogenase (ubiquinone) 1 beta subcomplex, 9, 22kDa	QHPQPYIFPDS*PGGTSYER	S84	0.257613	0.258983	0.203796	506
Q9NVZ3	NECAP2	GeneID:55707	NECAP2	NECAP endocytosis associated 2	VRPAST*GGLSLLPPPPGGKTSTLIPPPGE	T182	0.859299	0.927167	0.350149	1016
Q9NVZ3	NECAP2	GeneID:55707	NECAP2	NECAP endocytosis associated 2	VRPAS*TGGLSLLPPPPGGK	S181	1.81035	1.59239	0.726791	1015
P48681	NES	GeneID:10763	nestin	nestin	GRRLGS*LLPVLSPTSLPSPLPATLE	S346	-1.48501	-1.18349	0.701691	213
P48681	NES	GeneID:10763	nestin	nestin	GRRLGS*LLPVLS*PTSLPSPLPATLE	S346, S352	-0.644097	-0.32826	1.16989	214
P48681	NES	GeneID:10763	nestin	nestin	QEASTGQSPEDHASLAPPLS*PDHSSLEAK	S471	-0.0879851	1.14391	1.45771	503
Q7Z628	NET1	GeneID:10276	Net1	neuroepithelial cell transforming gene 1 isoform 1	RAST*VSSVTQVE	T540	1.09878	-0.139019	1.34671	541
P21359	NF1	GeneID:4763	NF1	neurofibromin isoform 2	RQEMESGITT*PPK	T2565	0.233114	-0.471682	0.095302	633
Q12857	NFIA	GeneID:4774	NFI-A	nuclear factor I/A isoform 1	ASPHATPSTLHFPTS*PIIQQPGPYFSHPAIR	S373	0.220712	1.36072	0.989728	91
P19838	NFKB1	GeneID:4790	NFkB-p105	nuclear factor kappa-B, subunit 1	TTSQAHSLPLS*PASTR	S907	0.429446	1.23594	0.971991	967
P19838	NFKB1	GeneID:4790	NFkB-p105	nuclear factor kappa-B, subunit 1	TTS*QAHSLPLS*PASTR	S899, S907	-0.955958	0.301746	-0.215201	965
P19838	NFKB1	GeneID:4790	NFkB-p105	nuclear factor kappa-B, subunit 1	TTSQAHS*LPLS*PASTR	S903, S907	0.320669	0.703615	0.529497	966
Q6T4R5	NHS	GeneID:4810	NHS	Nance-Horan syndrome protein isoform 2	SVSRQYS*TE	S1173	NA	NA	NA	900
Q9BYG3	NIFK	GeneID:84365	NIFK	MKI67 (FHA domain) interacting nucleolar phosphoprotein	TVDSQGPTPVCT*PTFLER	T238	1.23801	0.786696	1.65948	971
Q9BYG3	NIFK	GeneID:84365	NIFK	MKI67 (FHA domain) interacting nucleolar phosphoprotein	KVSGTLDTPEKT*VDSQGPTPVCT*PTFLER	T227, T238	1.92898	0.83454	1.1802	361
Q9BYG3	NIFK	GeneID:84365	NIFK	MKI67 (FHA domain) interacting nucleolar phosphoprotein	TVDSQGPT*PVCT*PTFLER	T234, T238	0.0195701	0.444008	0.660045	970
Q9BYG3	NIFK	GeneID:84365	NIFK	MKI67 (FHA domain) interacting nucleolar phosphoprotein	VSGTLDT*PEKTVDS*QGPTPVCT*PTFLER	T223, S230, T238	1.17999	0.165587	0.260603	1022
Q9BYG3	NIFK	GeneID:84365	NIFK	MKI67 (FHA domain) interacting nucleolar phosphoprotein	VSGTLDT*PEKTVDSQGPTPVCT*PTFLER	T223, T238	2.22022	0.816779	1.36416	1023
Q9BYG3	NIFK	GeneID:84365	NIFK	MKI67 (FHA domain) interacting nucleolar phosphoprotein	TVDS*QGPT*PVCT*PTFLER	S230, T234, T238	0.589676	1.89398	1.71482	969
Q9BYG3	NIFK	GeneID:84365	NIFK	MKI67 (FHA domain) interacting nucleolar phosphoprotein	KVS*GTLDT*PEKTVDSQGPTPVCTPT*FLER	S218, T223, T240	1.15995	0.183858	0.48939	359
Q9BYG3	NIFK	GeneID:84365	NIFK	MKI67 (FHA domain) interacting nucleolar phosphoprotein	KVSGTLDT*PEK	T223	-0.304097	-0.246848	-1.16355	358
Q9BYG3	NIFK	GeneID:84365	NIFK	MKI67 (FHA domain) interacting nucleolar phosphoprotein	KVSGTLDT*PEKTVDSQGPT*PVCT*PTFLER	T223, T234, T238	0.90473	0.0987977	0.182061	360
Q6KC79	NIPBL	GeneID:25836	NIPBL	delangin isoform B	LSRVRS*SDMDQQE	S367	-1.43824	-1.47535	-0.630359	420
Q15233	NONO	GeneID:4841	NONO	non-POU domain containing, octamer-binding	FGQAATMEGIGAIGGT*PPAFNR	T450	2.01667	1.45937	1.48327	166
Q14980	NUMA1	GeneID:4926	NuMA-1	nuclear mitotic apparatus protein 1	VASSSSGNNFLSGS*PAS*PMGDILQT*PQFQMR	S200, S203, T211	1.93091	1.27766	1.0241	980
Q14980	NUMA1	GeneID:4926	NuMA-1	nuclear mitotic apparatus protein 1	KHPSS*PECLVSAQK	S77	1.18904	2.05575	1.01666	309
Q8NFH5	NUP35	GeneID:129401	NUP35	nucleoporin 35kDa	CALSSPSLAFT*PPIK	T265	0.396547	-0.233597	0.00469444	108
Q8NFH5	NUP35	GeneID:129401	NUP35	nucleoporin 35kDa	CALSS*PSLAFT*PPIK	S259, T265	2.7786	2.09361	1.80313	107
Q99567	NUP88	GeneID:4927	NUP88	nucleoporin 88kDa	VLAET*PDSFEK	T525	0.700251	-0.227639	0.138631	991
Q8N1F7	NUP93	GeneID:9688	NUP93	nucleoporin 93kDa	SRT*LTRTSQE	T47	0.326449	-0.993839	-1.2341	857
Q8N1F7	NUP93	GeneID:9688	NUP93	nucleoporin 93kDa	SRT*LTRTS*QE	T47, S52	0.888996	-0.675443	-0.826727	858
Q9BXS6	NUSAP1	GeneID:51203	NUSAP1	nucleolar and spindle associated protein 1 isoform 3	TAITT*PNFK	T182	2.72759	1.72452	1.26472	905
Q16625	OCLN	GeneID:100506658	occludin	occludin	YSSGGNFET*PSK	T376	0.776141	-0.138203	-0.323433	1043
O75665	OFD1	GeneID:8481	OFD1	oral-facial-digital syndrome 1	RLS*STPLPK	S735	-1.4227	-1.35979	1.00207	607
O43482	OIP5	GeneID:11339	OIP5	Opa interacting protein 5	CAT*PPRGDFCGGTE	T14	-0.347137	-0.895878	-0.566928	109
Q13416	ORC2	GeneID:4999	ORC2L	origin recognition complex, subunit 2	VVSAPVGKETPS*K	S228	0.682537	-0.191571	-0.214493	1028
Q9Y5N6	ORC6	GeneID:23594	ORC6L	origin recognition complex subunit 6	IGQQVDREPGDVAT*PPR	T195	0.611503	-0.351125	-0.392861	268
Q9BXB4	OSBPL11	GeneID:114885	OSBPL11	oxysterol binding protein-like 11	VSESEGKLEGQATAVT*PNK	T27	0.784338	-0.0805736	0.581874	1021
Q9H0X9	OSBPL5	GeneID:114879	OSBPL5	oxysterol-binding protein-like protein 5 isoform a	NLLLSGDNELYPLS*PGKDMEPNGPSLPR	S44	1.82545	2.34245	1.74667	470
O95747	OXSR1	GeneID:9943	OSR1	oxidative-stress responsive 1	KTLQRAPT*ISE	T310	1.87792	0.824415	1.2136	355
P22234	PAICS	GeneID:10606	PAICS	phosphoribosylaminoimidazole carboxylase, phosphoribosylaminoimidazole succinocarboxamide synthetase isoform 2	SNGLGPVM#SGNTAYPVISCPPLT*PDWGVQDVWSSLR	T353	0.230202	0.113689	0.532328	779
Q13177	PAK2	GeneID:5062	PAK2	p21-activated kinase 2	M#SS*TIFSTGGKDPLSANHSLKPLPSVPE	S20	0.35713	-1.69208	-0.640302	451
Q86YC2	PALB2	GeneID:79728	FLJ21816	partner and localizer of BRCA2	QFDSS*GSPAK	S779	-0.892637	0.330151	-0.0846074	504
Q8WX93	PALLD	GeneID:23022	palladin	palladin	GRS*PRSPSGHPHVR	S1101	0.725636	0.815734	-0.0703695	217
Q9BZ23	PANK2	GeneID:80025	PANK2	pantothenate kinase 2 isoform 2	RAS*S*ASVPAVGASAE	S168, S169	-0.413227	-0.756456	0.0123087	536
Q9BZ23	PANK2	GeneID:80025	PANK2	pantothenate kinase 2 isoform 2	LGS*YSGPTSVSR	S189	0.458869	0.124391	-1.06188	376
Q9NVE7	PANK4	GeneID:55229	PANK4	pantothenate kinase 4	LGPAQRARSGT*FDLLE	T406	-0.702081	-2.86182	-2.51427	371
Q9UKK3	PARP4	GeneID:143	PARP4	poly (ADP-ribose) polymerase family, member 4	NYDPYKPLDIT*PPPDQK	T101	0.367701	-0.143511	-0.791374	494
Q9NVD7	PARVA	GeneID:55742	PARVA	parvin, alpha	SPTPKS*PPSR	S19	-0.0824622	1.43859	1.86332	801
Q9NVD7	PARVA	GeneID:55742	PARVA	parvin, alpha	SPSVPKS*PTPKS*PPSR	S14, S19	0.530215	1.23933	1.14842	800
Q9NVD7	PARVA	GeneID:55742	PARVA	parvin, alpha	SPSVPKS*PT*PKSPPSR	S14, T16	0.631482	1.66575	1.49074	799
Q13442	PDAP1	GeneID:11333	PDAP1	PDGFA associated protein 1	ARQYT*SPEEIDAQLQAE	T18	1.03951	-0.0510972	0.145379	84
Q14432	PDE3A	GeneID:5139	PDE3A	phosphodiesterase 3A, cGMP-inhibited	RRSS*S*VVSAE	S293, S294	-1.88647	-1.85272	-0.109082	651
Q9NTI5	PDS5B	GeneID:23047	APRIN	PDS5, regulator of cohesion maintenance, homolog B	TVSNASSSSNPSS*PGRIKGRLDS*SE	S1202, S1212	-2.25897	-0.832314	-2.78229	975
Q9NTI5	PDS5B	GeneID:23047	APRIN	PDS5, regulator of cohesion maintenance, homolog B	AES*PESSAIESTQST*PQK	S1394, T1406	0.501383	-0.839393	-1.01373	16
Q9NTI5	PDS5B	GeneID:23047	APRIN	PDS5, regulator of cohesion maintenance, homolog B	AESPESS*AIESTQST*PQK	S1398, T1406	0.382934	-0.295648	-0.72786	17
Q15121	PEA15	GeneID:8682	PEA-15	phosphoprotein enriched in astrocytes 15	LDTKLTRIPS*AK	S104	0.11791	-1.62393	-0.330331	369
Q15121	PEA15	GeneID:8682	PEA-15	phosphoprotein enriched in astrocytes 15	DIIRQPS*EEE	S116	-0.441117	-1.59275	-0.0309833	131
O75381	PEX14	GeneID:5195	PEX14	peroxisomal biogenesis factor 14	RQFPPS*PSAPK	S232	-0.228347	1.00434	0.285752	635
O60825	PFKFB2	GeneID:5208	PFKFB2	6-phosphofructo-2-kinase/fructose-2,6-biphosphatase 2 isoform b	RNS*FTPLSSSNTIR	S466	1.04763	-0.328815	-0.0106026	617
O60825	PFKFB2	GeneID:5208	PFKFB2	6-phosphofructo-2-kinase/fructose-2,6-biphosphatase 2 isoform b	NYS*VGSRPLKPLSPLRAQDM#QE	S483	0.353138	-0.231399	-0.783191	496
O60825	PFKFB2	GeneID:5208	PFKFB2	6-phosphofructo-2-kinase/fructose-2,6-biphosphatase 2 isoform b	NYS*VGSRPLKPLS*PLRAQDM#QE	S483, S493	0.241552	-1.64809	-1.17329	495
Q01813	PFKP	GeneID:5214	PFKP	phosphofructokinase, platelet	GRS*FAGNLNTYKR	S386	0.081673	-0.186702	-0.0037727	215
O75167	PHACTR2	GeneID:9749	PHACTR2	phosphatase and actin regulator 2 isoform 1	ASIANSDGPTAGSQT*PPFKR	T25	1.05028	0.0877118	0.361165	89
Q8IZ21	PHACTR4	GeneID:65979	PHACTR4	phosphatase and actin regulator 4 isoform 1	S*PSPPLPTHIPPEPPRT*PPFPAK	S342, T358	0.248595	-0.272702	-0.055011	796
Q8IZ21	PHACTR4	GeneID:65979	PHACTR4	phosphatase and actin regulator 4 isoform 1	SPS*PPLPTHIPPEPPRT*PPFPAK	S344, T358	0.377606	-0.00983633	-0.134075	797
Q93100	PHKB	GeneID:5257	PHKB	phosphorylase kinase, beta isoform a	VKRQS*S*TPSAPE	S700, S701	-0.208581	-2.18187	-0.384902	989
Q53GA4	PHLDA2	GeneID:7262	PHLDA2	pleckstrin homology-like domain family A member 2	LSLFPAS*PR	S42	0.0965836	-0.190282	0.208904	417
Q9P1Y6	PHRF1	GeneID:57661	KIAA1542	PHD and ring finger domains 1	SHS*PERKGAVRE	S1191	0.617542	-0.781674	0.147075	742
Q9Y2I7	PIKFYVE	GeneID:200576	PIP5K	phosphatidylinositol-3-phosphate 5-kinase type III isoform 2	S*ASITNLSLDRSGSPM#VPSYE	S305	-0.420291	-0.183496	0.286836	712
Q9Y2I7	PIKFYVE	GeneID:200576	PIP5K	phosphatidylinositol-3-phosphate 5-kinase type III isoform 2	NRSAS*ITNLSLDR	S307	-0.938892	0.575822	0.0490599	477
Q16512	PKN1	GeneID:5585	PKN1	protein kinase N1 isoform 2	GM#GYGDRT*STFCGTPE	T772	-0.177236	0.275569	0.325433	199
Q16512	PKN1	GeneID:5585	PKN1	protein kinase N1 isoform 2	NLRRATT*DLGRSLGPVE	T64	-1.55888	-2.57111	-2.73523	471
Q16512	PKN1	GeneID:5585	PKN1	protein kinase N1 isoform 2	GMGYGDRTST*FCGTPE	T774	-0.0805383	-0.959423	0.146971	200
Q16513	PKN2	GeneID:5586	PKN2	protein kinase N2	GREDVSNFDDEFTSEAPILT*PPREPR	T958	0.347811	-0.293836	0.0435083	209
Q6P5Z2	PKN3	GeneID:29941	PKN3	protein kinase PKNbeta	GIGFGDRTS*TFCGTPE	S717	-0.769467	-1.81341	-0.927023	189
P19174	PLCG1	GeneID:5335	PLCG1	phospholipase C gamma 1 isoform a	RGSDASGQLFHGRAREGS*FE	S1248	-0.508213	-1.80466	-1.32294	556
Q9UPR0	PLCL2	GeneID:23228	PLCL2	phospholipase C-like 2	GGAAGGALPT*SPGPALGAK	T16	1.1214	0.783561	0.840464	180
Q15149	PLEC	GeneID:5339	plectin 1	plectin 1 isoform 1	S*RSSSVGSSS*SYPISPAVSR	S4382, S4391	1.0249	-0.700716	-0.207547	839
Q15149	PLEC	GeneID:5339	plectin 1	plectin 1 isoform 1	SRSSS*VGSS*SSYPISPAVSR	S4386, S4390	0.793117	-1.21732	-0.411264	840
Q15149	PLEC	GeneID:5339	plectin 1	plectin 1 isoform 1	S*SSVGSSSSYPISPAVSRTQLASWSDPTEE	S4384	0.0821122	-0.32122	0.544117	877
Q15149	PLEC	GeneID:5339	plectin 1	plectin 1 isoform 1	SSSVGSSSSYPIS*PAVSR	S4396	-0.812923	2.12397	1.27869	875
Q15149	PLEC	GeneID:5339	plectin 1	plectin 1 isoform 1	AQAASGFLLDPVRNRRLT*VNE	T2886	-1.61559	-1.79054	-1.85719	66
Q15149	PLEC	GeneID:5339	plectin 1	plectin 1 isoform 1	SSS*VGSSSSYPIS*PAVSR	S4386, S4396	0.618478	1.03151	0.24892	874
Q15149	PLEC	GeneID:5339	plectin 1	plectin 1 isoform 1	SSSVGSSSSYPIS*PAVS*R	S4396, S4400	0.572632	1.25655	0.930476	876
Q15149	PLEC	GeneID:5339	plectin 1	plectin 1 isoform 1	SSS*VGS*SSSYPIS*PAVSR	S4386, S4389, S4396	1.07088	0.570068	-0.171611	873
Q15149	PLEC	GeneID:5339	plectin 1	plectin 1 isoform 1	S*RSSSVGS*SSSYPISPAVSRTQLASWSDPTEE	S4382, S4389	0.863341	-0.950234	-0.63543	841
Q9HAU0	PLEKHA5	GeneID:54477	PLEKHA5	pleckstrin homology domain containing, family A member 5	ERPISM#INEASNYNVTSDYAVHPMS*PVGR	S140	NA	NA	NA	152
Q9H307	PNN	GeneID:5411	PNN	pinin, desmosome associated protein	RQS*MKEKE	S288	-0.522221	-1.84207	-0.252073	637
Q86W92	PPFIBP1	GeneID:8496	liprin beta 1	PTPRF interacting protein binding protein 1 isoform 1	RS*QSTTFNPDDM#SEPE	S599	0.235489	0.264285	0.766996	669
Q86W92	PPFIBP1	GeneID:8496	liprin beta 1	PTPRF interacting protein binding protein 1 isoform 1	RSQS*TTFNPDDMSEPE	S601	-0.0633969	-1.30934	0.526858	670
Q86W92	PPFIBP1	GeneID:8496	liprin beta 1	PTPRF interacting protein binding protein 1 isoform 1	SQST*TFNPDDMSEPE	T602	0.211266	-1.22238	0.821634	813
Q8NEY8	PPHLN1	GeneID:51535	PPHLN1	periphilin 1 isoform 1	DNTFFRES*PVGR	S133	0.515568	-0.181166	-0.0908218	135
Q13427	PPIG	GeneID:9360	PPIG	peptidylprolyl isomerase G	RSET*PPHWR	T358	-0.781011	0.0720569	0.562227	666
Q13427	PPIG	GeneID:9360	PPIG	peptidylprolyl isomerase G	VSS*GERWIKGDKSE	S376	0.199554	-0.675606	0.0262763	1026
Q13427	PPIG	GeneID:9360	PPIG	peptidylprolyl isomerase G	S*ET*PPHWR	S356, T358	0.65163	0.449066	0.988472	722
P62136	PPP1CA	GeneID:5499	PPP1CA	protein phosphatase 1, catalytic subunit, alpha isoform 3	YGQFSGLNPGGRPIT*PPR	T320	0.427155	-0.0339859	-0.205161	1033
P62140	PPP1CB	GeneID:5500	PPP1CB	protein phosphatase 1, catalytic subunit, beta isoform 1	YQYGGLNSGRPVT*PPR	T315	0.419184	-0.0499931	-0.0251048	1038
P36873	PPP1CC	GeneID:5501	PPP1CC	protein phosphatase 1, catalytic subunit, gamma isoform	KKPNATRPVT*PPR	T311	0.225435	-0.310719	0.208641	312
O14974	PPP1R12A	GeneID:4659	MYPT1	protein phosphatase 1, regulatory (inhibitor) subunit 12A	RRS*YLTPVRDEE	S668	-0.161138	0.389698	0.520023	653
O14974	PPP1R12A	GeneID:4659	MYPT1	protein phosphatase 1, regulatory (inhibitor) subunit 12A	RLAS*TSDIEEKE	S507	-1.27202	-0.0286255	-2.19496	584
Q6NYC8	PPP1R18	GeneID:170954	KIAA1949	phostensin	RSVPPATPATPTSPAT*VDAAVPGAGK	T493	0.0531116	0.841643	0.359639	688
Q8TAP8	PPP1R35	GeneID:221908	MGC22793	hypothetical protein LOC221908	LTPPS*PVRSEPQPAVPQELEMPVLK	S87	0.981682	1.2727	1.28505	430
O95685	PPP1R3D	GeneID:5509	PPP1R3D	protein phosphatase 1, regulatory subunit 3D	ARS*LPSS*PER	S74, S78	0.162085	-0.318294	0.718933	85
O95685	PPP1R3D	GeneID:5509	PPP1R3D	protein phosphatase 1, regulatory subunit 3D	ARS*LPS*SPERR	S74, S77	0.0534254	1.06173	0.878025	86
O95685	PPP1R3D	GeneID:5509	PPP1R3D	protein phosphatase 1, regulatory subunit 3D	SLPS*SPERR	S77	-0.367655	-0.0953846	1.12658	771
Q12972	PPP1R8	GeneID:5511	NIPP-1	protein phosphatase 1 regulatory inhibitor subunit 8 isoform gamma	KNS*RVTFSE	S199	-0.444846	-1.87056	-1.35471	323
P67775	PPP2CA	GeneID:5515	PPP2CA	protein phosphatase 2, catalytic subunit, alpha isoform	RGEPHVTRRT*PDYFL	T304	-0.587134	-0.657489	-0.174674	552
O43663	PRC1	GeneID:9055	PRC1	protein regulator of cytokinesis 1 isoform 1	QTETEMLYGSAPRT*PSK	T470	0.365297	-0.574839	-0.778405	527
P17612	PRKACA	GeneID:5566	PKACa	cAMP-dependent protein kinase catalytic subunit alpha isoform 1	GRTWT*LCGTPE	T197	-0.352197	-0.589283	0.196389	218
P17612	PRKACA	GeneID:5566	PKACa	cAMP-dependent protein kinase catalytic subunit alpha isoform 1	VKGRTWT*LCGTPE	T197	-1.06561	-1.37349	-0.31768	986
P17612	PRKACA	GeneID:5566	PKACa	cAMP-dependent protein kinase catalytic subunit alpha isoform 1	T*WTLCGTPE	T195	-1.56331	-2.12805	-0.538069	978
Q05655	PRKCD	GeneID:5580	PKCD	protein kinase C, delta	SRAST*FCGTPDYIAPE	T507	-0.164179	-0.310693	-0.548625	815
Q15139	PRKD1	GeneID:5587	PKD1	protein kinase D1	RKSST*VMKE	T422	-0.518451	-2.38498	0.173825	578
Q15139	PRKD1	GeneID:5587	PKD1	protein kinase D1	RRLS*NVSLTGVSTIR	S205	-0.10993	-0.594568	-0.414891	642
Q15139	PRKD1	GeneID:5587	PKD1	protein kinase D1	DANRTIS*PSTSNNIPLMR	S397	-0.280513	-0.800942	-0.38893	125
Q9BZL6	PRKD2	GeneID:25865	PKD2	protein kinase D2 isoform A	KSS*TTLRE	S396	-0.901148	-2.8864	-0.0742551	350
Q9BZL6	PRKD2	GeneID:25865	PKD2	protein kinase D2 isoform A	RLS*STSLASGHSVR	S197	-0.034265	-1.08873	0.686427	608
O94806	PRKD3	GeneID:23683	PKD3	protein kinase D3	RKS*S*TMVKE	S414, S415	-1.17164	NA	-0.112599	576
O94806	PRKD3	GeneID:23683	PKD3	protein kinase D3	RLS*NVS*LPGPGLSVPRPLQPE	S213, S216	-1.11128	-1.19332	-1.29864	597
O94806	PRKD3	GeneID:23683	PKD3	protein kinase D3	KSS*TMVKE	(S415)	-1.00146	NA	-0.318919	349
O94806	PRKD3	GeneID:23683	PKD3	protein kinase D3	RLS*NVSLPGPGLSVPRPLQPE	S213	-0.605316	-0.535301	-0.305747	596
O94806	PRKD3	GeneID:23683	PKD3	protein kinase D3	SHVHQEPSKRIPS*WSGRPIWME	S252	-2.11014	0.448885	0.130412	749
O94903	PROSC	GeneID:11212	PROSC	proline synthetase co-transcribed homolog	VGSTNVRIGS*TIFGE	S244	0.788523	0.252544	0.303501	984
O75400	PRPF40A	GeneID:55660	FNBP3	formin binding protein 3	RRT*LLEQLDDDQ	T948	0.000279734	-2.20766	-0.869666	656
Q9ULL5	PRR12	GeneID:57479	PRR12	proline rich 12	LAGGGVLGPAGLGPAQT*PPYRPGPPDPPPPPR	T224	2.365	1.37038	0.296819	364
Q9BWN1	PRR14	GeneID:78994	PRR14	proline rich 14	RHT*VGGGEMAR	T363	0.712363	NA	0.435538	565
Q9Y520	PRRC2C	GeneID:23215	BAT2D1	HBxAg transactivated protein 2	AFGSGIDIKPGT*PPIAGR	T2673	0.839657	0.427452	0.848158	21
P43686	PSMC4	GeneID:5704	TBP7	proteasome 26S ATPase subunit 4 isoform 1	AVDQNTAIVGSTTGSNYYVRILS*TIDRE	S117	0.408581	0.748705	0.0835725	99
O95456	PSMG1	GeneID:8624	DSCR2	Down syndrome critical region protein 2 isoform a	RQT*KTSLE	T54	0.776112	NA	0.537325	639
P26045	PTPN3	GeneID:5774	PTPN3	protein tyrosine phosphatase, non-receptor type 3	S*LPSRS*PPIT*PNWR	S367, S372, T376	1.96609	1.5975	2.37276	770
Q96PZ0	PUS7	GeneID:54517	FLJ20485	pseudouridylate synthase 7 homolog	IPLFNTDVDNLEGKT*PPVFASEGK	T610	-0.83205	-1.26934	0.961395	277
Q9Y3T6	R3HCC1	GeneID:203069	R3HCC1	R3H domain and coiled-coil containing 1	M#ATRFGST*LQLDLE	T277	1.06145	1.31766	0.832822	434
Q9Y3T6	R3HCC1	GeneID:203069	R3HCC1	R3H domain and coiled-coil containing 1	MATRFGS*TLQLDLE	S276	0.644429	0.110324	0.669264	435
Q6WKZ4	RAB11FIP1	GeneID:80223	Rab11FIP1	RAB11 family interacting protein 1 isoform 2	TAS*TDLKQLNQVNFTLPKKE	S280	0.237276	-2.16927	-0.00389876	911
Q6WKZ4	RAB11FIP1	GeneID:80223	Rab11FIP1	RAB11 family interacting protein 1 isoform 2	KDTAAVVSRQGS*SLNLFE	S500	-0.309598	-0.140976	0.629914	306
Q8TBN0	RAB3IL1	GeneID:5866	Rab3IL1	RAB3A interacting protein (rabin3)-like 1	TLVITSTPAS*PNRELHPQLLSPT*K	S168, T181	1.22299	1.4532	1.65258	925
Q9H0H5	RACGAP1	GeneID:29127	MgcRacGAP	Rac GTPase activating protein 1	RKT*GTLQPWNSDSTLNSR	T249	0.668832	-0.514724	-1.21804	580
P04049	RAF1	GeneID:5894	Raf1	v-raf-1 murine leukemia viral oncogene homolog 1	STST*PNVHMVSTTLPVDSR	T260	1.05203	0.556754	0.732358	891
P04049	RAF1	GeneID:5894	Raf1	v-raf-1 murine leukemia viral oncogene homolog 1	ST*STPNVHM#VSTTLPVDSR	T258	0.0330958	-0.410569	-0.356497	889
P04049	RAF1	GeneID:5894	Raf1	v-raf-1 murine leukemia viral oncogene homolog 1	STS*TPNVHMVSTTLPVDSR	S259	0.883383	0.487628	0.563373	890
Q15311	RALBP1	GeneID:10928	RALBP1	ralA binding protein 1	HGSGLTRTPS*SEE	S28	-0.12222	-0.139914	0.284535	237
Q6GYQ0	RALGAPA1	GeneID:253959	GARNL1	GTPase activating Rap/RanGAP domain-like 1 isoform 1	VRHFS*QSEE	S773	0.814651	0.510122	0.184607	1012
Q6GYQ0	RALGAPA1	GeneID:253959	GARNL1	GTPase activating Rap/RanGAP domain-like 1 isoform 1	SIVRQKT*VDIDDAQILPR	T754	0.907812	0.653841	0.827074	754
Q6VN20	RANBP10	GeneID:57610	RanBP10	RAN binding protein 10	SQDSYPGS*PSLSPR	S365	1.33256	0.940294	1.36398	803
Q6VN20	RANBP10	GeneID:57610	RanBP10	RAN binding protein 10	SQDS*YPGS*PSLS*PR	S361, S365, S369	0.266057	1.12263	1.90093	802
Q6VN20	RANBP10	GeneID:57610	RanBP10	RAN binding protein 10	SQDSYPGS*PSLS*PR	S365, S369	0.328007	-0.373972	0.0510026	804
P49792	RANBP2	GeneID:5903	RanBP2	RAN binding protein 2	YSPKT*PPR	T799	-0.813497	-0.966093	-0.166185	1041
P49792	RANBP2	GeneID:5903	RanBP2	RAN binding protein 2	SYKYS*PKT*PPR	S796, T799	0.665191	0.227184	0.242907	902
Q9H6Z4	RANBP3	GeneID:8498	RANBP3	RAN binding protein 3 isoform RANBP3-a	ERT*SSLTQFPPSQSEE	T124	0.751739	0.0966832	-0.711638	153
Q9H6Z4	RANBP3	GeneID:8498	RANBP3	RAN binding protein 3 isoform RANBP3-a	TSS*LTQFPPSQSEE	S126	0.822975	-0.411465	-0.998285	963
Q96S59	RANBP9	GeneID:10048	RANBP9	RAN binding protein 9	SQDSYPVS*PRPFSSPS*MSPSHGM#NIHNLASGK	S477, S485	1.17666	0.92999	1.1716	807
Q96S59	RANBP9	GeneID:10048	RANBP9	RAN binding protein 9	SQDSYPVS*PRPFS*S*PSMSPSHGMNIHNLASGK	S477, S482, S483	0.964807	3.09351	2.79999	805
Q96S59	RANBP9	GeneID:10048	RANBP9	RAN binding protein 9	SQDSYPVS*PRPFSS*PSMSPSHGMNIHNLASGK	S477, S483	0.760378	0.970321	0.388835	806
Q96S59	RANBP9	GeneID:10048	RANBP9	RAN binding protein 9	SQDSYPVS*PRPFSSPSMSPS*HGMNIHNLASGK	S477, S489	0.598047	1.11637	0.404929	808
Q684P5	RAP1GAP2	GeneID:23108	Rap1GAP2	GTPase activating Rap/RanGAP domain-like 4 isoform 2	S*VSFGGFGWIDKTMLASLK	S7	0.118146	1.07145	0.0557245	897
Q684P5	RAP1GAP2	GeneID:23108	Rap1GAP2	GTPase activating Rap/RanGAP domain-like 4 isoform 2	SVS*FGGFGWIDKTMLASLKVKKQE	S9	0.251073	-0.41781	-0.971464	898
Q684P5	RAP1GAP2	GeneID:23108	Rap1GAP2	GTPase activating Rap/RanGAP domain-like 4 isoform 2	GQGDSRARCDS*TSSTPKTPDGGHSSQE	S586	0.65731	0.722385	-1.2818	204
Q8TEU7	RAPGEF6	GeneID:51735	RapGEF6	PDZ domain-containing guanine nucleotide exchange factor I	RSS*LLNAK	S1094	0.166199	-0.756331	-1.20692	677
Q70E73	RAPH1	GeneID:65059	RAPH1	Ras association and pleckstrin homology domains 1 isoform 3	RNDS*TRLTQAE	S1182	1.09291	-0.539503	0.360549	615
Q7Z6E9	RBBP6	GeneID:5930	RbBP6	retinoblastoma-binding protein 6 isoform 1	LGYLVS*PPQQIR	S516	0.655431	0.466705	0.599242	378
Q8IXT5	RBM12B	GeneID:389677	RBM12B	RNA binding motif protein 12B	GRPGS*GTSGVDSLSNFIE	S98	0.371288	0.284288	0.425228	212
Q96PK6	RBM14	GeneID:10432	RBM14	RNA binding motif protein 14	QPT*PPFFGR	T206	0.435	-0.308915	-0.2112	515
Q96T37	RBM15	GeneID:64783	RBM15	RNA binding motif protein 15	DRT*PPLLYR	T568	-0.27813	-0.139363	-0.232078	137
Q9Y388	RBMX2	GeneID:51634	RBMX2	RNA binding motif protein, X-linked 2	IRDRGRSS*DAHSSWYNGRSE	S273	0.348494	-0.189487	-0.167869	282
Q9H6H4	REEP4	GeneID:80346	REEP4	receptor accessory protein 4	KKT*VPSDVDS	T250	NA	NA	NA	315
Q9BWE0	REPIN1	GeneID:29803	REPIN1	replication initiator 1 isoform 3	AHQRQHT*GERPFTCAE	T398	2.68664	1.49565	0.865613	39
Q9BWE0	REPIN1	GeneID:29803	REPIN1	replication initiator 1 isoform 3	RIHT*GEKPYPCKE	T287	3.96687	2.3912	0.828472	567
Q96D71	REPS1	GeneID:85021	REPS1	RALBP1 associated Eps domain containing 1 isoform b	LKS*EDELRPE	S657	-1.09225	0.03368	-2.11847	384
Q96D71	REPS1	GeneID:85021	REPS1	RALBP1 associated Eps domain containing 1 isoform b	IRRQSS*SYDDPWKITDE	S221	-1.06076	-1.128	-1.06632	294
Q96D71	REPS1	GeneID:85021	REPS1	RALBP1 associated Eps domain containing 1 isoform b	IRRQS*S*SYDDPWKITDE	S220, S221	-2.53578	-1.5144	-2.3677	293
Q9P2R6	RERE	GeneID:473	RERE	atrophin-1 like protein isoform a	KKQPAS*PDGRT*SPINEDIR	S594, T599	0.264242	1.31318	0.929473	313
Q9P2R6	RERE	GeneID:473	RERE	atrophin-1 like protein isoform a	KKQPAS*PDGRTS*PINEDIR	S594, S600	0.333139	0.991798	0.905675	314
Q6R327	RICTOR	GeneID:253260	Rictor	rapamycin-insensitive companion of mTOR	TLT*EPSVDFNHSDDFTPISTVQKTLQLE	T1135	2.17723	-0.651277	-2.35553	924
Q5UIP0	RIF1	GeneID:55183	Rif1	RAP1 interacting factor 1	KTSTECASSTENSFVVSSSSVSNTTVAGT*PPYPTSR	T1210	1.00341	0.129529	0.14735	356
Q5UIP0	RIF1	GeneID:55183	Rif1	RAP1 interacting factor 1	ALISSRKTS*TE	S1184	-2.174	-0.949027	-0.977061	46
Q13671	RIN1	GeneID:9610	Rin1	ras inhibitor RIN1	RES*SVGYRVPAGSGPSLPPMPSLQE	S291	-0.462144	-0.274784	-0.0238888	548
Q96PX1	RNF157	GeneID:114804	RNF157	ring finger protein 157	RRLS*S*SS*LEDSE	S660, S661, S663	-1.77258	-1.15589	-3.3285	645
Q8NCN4	RNF169	GeneID:254225	RNF169	ring finger protein 169	SVS*PESNDSISEELNHFKPIVCSPCT*PPK	S368, T391	0.34489	-0.266604	0.506525	899
Q9Y6N7	ROBO1	GeneID:6091	ROBO1	roundabout 1 isoform a	MYLQQDELEEEEDERGPT*PPVR	T1240	0.238343	-0.476754	-0.127833	456
Q02543	RPL18A	GeneID:6142	RPL18a	ribosomal protein L18a	AHS*IQIM#KVEE	S123	0.22239	-0.53944	-0.8319	40
Q5VT52	RPRD2	GeneID:23248	KIAA0460	Regulation of nuclear pre-mRNA domain containing 2	NTGVSPASRPSPGTPTS*PSNLTSGLK	S485	0.224985	0.550951	0.87964	487
Q5VT52	RPRD2	GeneID:23248	KIAA0460	Regulation of nuclear pre-mRNA domain containing 2	NTGVS*PASRPSPGTPT*SPSNLTSGLK	S473, T484	2.42397	2.22375	2.47704	486
P62753	RPS6	GeneID:6194	S6	ribosomal protein S6	LSSLRAS*T*SKSE	S240, T241	0.955676	-2.57834	-3.07962	426
P62753	RPS6	GeneID:6194	S6	ribosomal protein S6	RLSS*LRASTSKSE	S236	0.656012	0.41394	-0.122544	604
P62753	RPS6	GeneID:6194	S6	ribosomal protein S6	LSS*LRASTSKSES*S*QK	S236, S246, S247	1.01448	-2.62215	-5.68674	428
P62753	RPS6	GeneID:6194	S6	ribosomal protein S6	LSS*LRAS*TSKS*E	S236, S240, S244	0.291133	-5.03667	-7.83813	424
P62753	RPS6	GeneID:6194	S6	ribosomal protein S6	RRLS*SLRAS*TSKS*E	S235, S240, S244	0.167922	-5.90586	-7.90401	643
P62753	RPS6	GeneID:6194	S6	ribosomal protein S6	LS*SLRASTSKS*ESS*QK	S235, S244, S247	1.08752	-3.11158	-6.0385	427
P62753	RPS6	GeneID:6194	S6	ribosomal protein S6	RRLSS*LRAS*TSKSE	S236, S240	1.38769	-2.4559	-2.85583	644
P62753	RPS6	GeneID:6194	S6	ribosomal protein S6	RLSS*LRAST*S*KSE	S236, T241, S242	0.379812	-4.65889	-7.12046	606
P62753	RPS6	GeneID:6194	S6	ribosomal protein S6	RLS*S*LRASTSKSE	S235, S236	0.19024	-2.25483	-4.36363	603
P62753	RPS6	GeneID:6194	S6	ribosomal protein S6	RLSS*LRAS*TSKS*E	S236, S240, S244	0.376635	-4.11033	-7.56848	605
P62753	RPS6	GeneID:6194	S6	ribosomal protein S6	LS*SLRASTSKSE	S235	1.10374	0.601977	-0.114306	423
P62753	RPS6	GeneID:6194	S6	ribosomal protein S6	LSS*LRASTSKS*E	S236, S244	0.94911	-2.72179	-3.15068	425
Q15418	RPS6KA1	GeneID:6195	p90RSK	ribosomal protein S6 kinase, 90kDa, polypeptide 1 isoform b	AENGLLM#T*PCYTANFVAPEVLKR	T573	-5.40543	0.26141	-4.04659	15
Q9UBS0	RPS6KB2	GeneID:6199	p70S6Kb	ribosomal protein S6 kinase, 70kDa, polypeptide 2	RLNS*SPRAPVS*PLKFSPFE	S416, S423	-0.917726	-0.701809	-0.887687	587
Q92766	RREB1	GeneID:6239	RREB-1	ras responsive element binding protein 1 isoform 2	SRPRANS*GGVDLDSSGE	S1167	-0.335891	-1.79038	-1.49814	825
Q96T23	RSF1	GeneID:51773	HBXAP	remodeling and spacing factor 1	LHRIET*DEEE	T1295	-1.11627	-1.2732	-0.477258	379
O76021	RSL1D1	GeneID:26156	CSIG	ribosomal L1 domain containing 1	FFTT*PSK	T465	0.452523	-0.131878	-0.728769	164
Q01196	RUNX1	GeneID:861	AML1	runt-related transcription factor 1 isoform AML1b	QIQPSPPWSYDQSYQYLGSIASPSVHPATPIS*PGR	S276	0.533595	0.952804	1.62242	507
Q9NZJ4	SACS	GeneID:26278	SACS	sacsin	DSAPSTPTSPT*EFLTPGLR	T4266	-1.13386	0.405983	-0.912627	138
Q99590	SCAF11	GeneID:9169	SFRS2IP	splicing factor, arginine/serine-rich 2, interacting protein	FHS*PSTTWS*PNKDTPQEK	S481, S487	1.24362	1.62055	2.16429	167
Q96KG9	SCYL1	GeneID:57410	SCYL1	SCY1-like 1 isoform B	SSDKGDPFATLSARPSTQPRPDS*WGEDNWE	S754	0.783342	-0.772604	-0.549188	862
O15027	SEC16A	GeneID:9919	KIAA0310	SEC16 homolog A	FANLT*PSR	T2054	2.03765	1.28601	0.953312	162
O95487	SEC24B	GeneID:10427	Sec24B	SEC24 (S. cerevisiae) homolog B isoform b	NILPM#T*PVWAPVPNLNADLK	T537	0.828119	0.0403825	-0.13966	467
Q9NPR2	SEMA4B	GeneID:10509	SEMA4B	semaphorin 4B precursor	VRLGS*EIRDSVV	S825	0.887524	0.190632	-1.89393	1014
Q9BQF6	SENP7	GeneID:57337	SENP7	sentrin/SUMO-specific protease 7 isoform 2	LGRRPSSS*EIITE	S13	-0.91701	-0.895359	0.312713	372
Q9UHD8	SEPT9	GeneID:10801	Sept9	septin 9 isoform a	S*FEVEEVET*PNST*PPR	S30, T38, T42	2.39983	1.18769	0.814656	725
Q9UHD8	SEPT9	GeneID:10801	Sept9	septin 9 isoform a	S*FEVEEVETPNST*PPR	S30, T42	0.89836	0.470357	0.733664	726
Q9UHD8	SEPT9	GeneID:10801	Sept9	septin 9 isoform a	SFEVEEVETPNST*PPR	T42	0.640875	0.364411	0.355854	727
Q9BYW2	SETD2	GeneID:29072	KIAA1732	SET domain containing 2	RSS*LS*PPSSAYE	S2080, S2082	0.554099	0.200017	0.710479	678
Q7Z333	SETX	GeneID:23064	senataxin	senataxin	NSCNVLHPQS*PNNSNR	S1663	0.177645	0.680392	0.436793	480
O75533	SF3B1	GeneID:23451	SF3B1	splicing factor 3b, subunit 1 isoform 2	VLPPPAGYVPIRT*PAR	T426	1.76111	0.740613	0.741827	996
O43765	SGTA	GeneID:6449	SGTA	small glutamine-rich tetratricopeptide	SQIRSRTPS*ASNDDQQE	S305	-1.3579	-0.538946	-4.17708	810
O43765	SGTA	GeneID:6449	SGTA	small glutamine-rich tetratricopeptide	QLRSQIRSRTPS*ASNDDQQE	S305	-2.40678	1.1178	-3.75119	510
O43765	SGTA	GeneID:6449	SGTA	small glutamine-rich tetratricopeptide	T*PSASNDDQQE	T303	NA	NA	NA	939
Q5TCZ1	SH3PXD2A	GeneID:9644	Tks5	SH3 multiple domains 1	RTST*LTRPK	T516	-1.11989	-2.0102	-0.623134	691
Q8TBC3	SHKBP1	GeneID:92799	SHKBP1	SH3KBP1 binding protein 1	RPPTPAPWPSSGLGTPLT*PPK	T696	0.320828	-0.827642	-0.286159	628
Q8TF72	SHROOM3	GeneID:57619	SHRM	shroom family member 3 protein	KAIQRTVS*SSGCE	S1724	-0.722918	0.192558	0.279989	303
Q9H0K1	SIK2	GeneID:23235	QIK	SNF1-like kinase 2	RHT*LSE	T484	-1.73731	NA	1.44267	563
Q9Y2K2	SIK3	GeneID:23387	QSK	KIAA0999 protein	RHT*VGVADPRTE	T411	-1.4245	-0.707914	0.871112	566
O43166	SIPA1L1	GeneID:26037	SIPA1L1	signal-induced proliferation-associated 1 like 1	FLM#PEAYPS*SPRK	S161	0.142132	-0.544862	0.397732	170
O43166	SIPA1L1	GeneID:26037	SIPA1L1	signal-induced proliferation-associated 1 like 1	FLMPEAYPSS*PR	S162	-0.0897053	0.0269991	0.226633	169
O43166	SIPA1L1	GeneID:26037	SIPA1L1	signal-induced proliferation-associated 1 like 1	IRQRSNS*DITISE	S176	0.117317	-0.648226	-0.436558	292
Q9P2F8	SIPA1L2	GeneID:57568	SIPA1L2	signal-induced proliferation-associated 1 like 2	SSVLDQALPNDILFS*TTPPYHSTLPPR	S1520	-0.0418908	-1.76473	-2.68349	884
O60292	SIPA1L3	GeneID:23094	SIPA1L3	signal-induced proliferation-associated 1 like 3	SKDVEFQDGWPRS*PGR	S158	1.25599	1.39836	0.930953	755
Q8IX90	SKA3	GeneID:221150	RAMA1	hypothetical protein LOC221150	YIVSQVLPNPPQAVNNYKEEPVIVT*PPTK	T190	1.11099	-0.051373	0.659141	1034
Q8IX90	SKA3	GeneID:221150	RAMA1	hypothetical protein LOC221150	SPRS*PQLSDFGLER	S155	0.496277	0.934002	0.590628	795
Q14493	SLBP	GeneID:7884	SLBP	stem-loop (histone) binding protein	CDGDAS*PPS*PAR	S20, S23	-0.35621	-0.408049	-0.238679	110
Q8WUM9	SLC20A1	GeneID:6574	SLC20A1	solute carrier family 20 (phosphate transporter), member 1	IRMDS*YTS*YCNAVSDLHSASE	S463, S466	0.347444	-2.19727	-2.59772	286
Q8WUM9	SLC20A1	GeneID:6574	SLC20A1	solute carrier family 20 (phosphate transporter), member 1	IRM#DSYT*S*YCNAVSDLHSASE	T465, S466	0.207841	-2.11272	-3.67165	285
Q8WUM9	SLC20A1	GeneID:6574	SLC20A1	solute carrier family 20 (phosphate transporter), member 1	RERLPS*VDLKE	S335	-1.15385	-0.782826	-2.47319	547
Q08357	SLC20A2	GeneID:6575	SLC20A2	solute carrier family 20, member 2	LRYDS*YSSYCNAVAE	S432	0.437662	-0.00220963	-2.1263	412
Q08357	SLC20A2	GeneID:6575	SLC20A2	solute carrier family 20, member 2	LRYDS*YS*SYCNAVAE	S432, S434	0.370528	-1.54545	-2.25981	413
P50443	SLC26A2	GeneID:1836	SLC26A2	solute carrier family 26 member 2	LQRESS*TDFKQFE	S36	-0.880538	-0.242679	0.507499	395
P19634	SLC9A1	GeneID:6548	NHE-1	solute carrier family 9, isoform A1	ARIGS*DPLAYEPKEDLPVITIDPASPQSPE	S703	-0.696104	0.523831	NA	73
O14745	SLC9A3R1	GeneID:9368	NHERF	solute carrier family 9 (sodium/hydrogen exchanger), isoform 3 regulator 1	SPRPALVRSAS*SDTSEE	S289	-1.79103	-0.459046	0.775328	793
O14745	SLC9A3R1	GeneID:9368	NHERF	solute carrier family 9 (sodium/hydrogen exchanger), isoform 3 regulator 1	AALESPRPALVRSASS*DTSEE	S290	-1.85676	-0.356517	0.791986	7
Q96BD0	SLCO4A1	GeneID:28231	SLCO4A1	solute carrier organic anion transporter family member 4A1	ASPGTPLS*PGSLR	S40	0.405686	0.443394	0.852568	90
Q9H4L7	SMARCAD1	GeneID:56916	SMARCAD1	SWI/SNF-related, matrix-associated actin-dependent regulator of chromatin, subfamily a, containing DEAD/H box 1 isoform a	KLS*SSS*EPYEE	S211, S214	0.340071	-1.3805	-0.884471	321
Q9H4L7	SMARCAD1	GeneID:56916	SMARCAD1	SWI/SNF-related, matrix-associated actin-dependent regulator of chromatin, subfamily a, containing DEAD/H box 1 isoform a	KLS*SSSEPYEE	S211	0.497417	-1.16055	1.79963	320
Q969G3	SMARCE1	GeneID:6605	SMARCE1	SWI/SNF-related matrix-associated actin-dependent regulator of chromatin e1	RPSYAPPPTPAPATQMPST*PGFVGYNPYSHLAYNNYR	T22	-0.232055	-0.7423	-1.79633	631
Q13573	SNW1	GeneID:22938	Skip	SKI-interacting protein	SRQTS*LVSSR	S33	0.132275	-0.76808	-0.246161	830
Q9UMY4	SNX12	GeneID:29934	SNX12	sorting nexin 12	RRYS*DFEWLKNE	S73	0.969783	0.392054	1.01516	661
O60504	SORBS3	GeneID:10174	vinexin	sorbin and SH3 domain containing 3 isoform 2	HPS*SPSALRS*PADPTDLGGQTSPR	S544, S551	-1.17744	1.08348	-0.1727	245
O60504	SORBS3	GeneID:10174	vinexin	sorbin and SH3 domain containing 3 isoform 2	HPSS*PSALRS*PADPTDLGGQT*SPRR	S545, S551, T562	0.371803	1.21461	-0.118588	248
O60504	SORBS3	GeneID:10174	vinexin	sorbin and SH3 domain containing 3 isoform 2	HPSS*PSALRS*PADPTDLGGQTS*PR	S545, S551, S563	0.576503	1.40258	0.238602	246
O60504	SORBS3	GeneID:10174	vinexin	sorbin and SH3 domain containing 3 isoform 2	HPSS*PSALR	S545	-0.287393	1.16376	0.228694	244
O60504	SORBS3	GeneID:10174	vinexin	sorbin and SH3 domain containing 3 isoform 2	HPS*SPSALRSPADPT*DLGGQTS*PRR	S544, T556, S563	0.208372	1.14977	0.0198679	247
P23497	SP100	GeneID:6672	SP100	nuclear antigen Sp100 isoform 1	RFS*SSDFSDLSNGEE	S451	0.784334	-1.47862	1.70642	549
P23497	SP100	GeneID:6672	SP100	nuclear antigen Sp100 isoform 1	RFSSS*DFSDLSNGEELQE	S453	1.99044	-1.64742	1.28449	551
P23497	SP100	GeneID:6672	SP100	nuclear antigen Sp100 isoform 1	RFS*S*SDFSDLSNGEE	S451, S452	-2.24282	-1.1468	-2.25468	550
Q02086	SP2	GeneID:6668	SP2	Sp2 transcription factor	KLVPIKPAPLPLS*PGKNSFGILSSK	S78	0.707735	1.6382	2.01729	322
Q86XZ4	SPATS2	GeneID:65244	SPATS2	spermatogenesis associated, serine-rich 2	GQTHSAGTNGTGVSMEPSPPT*PSFK	T523	0.453217	-0.896412	-0.50371	205
Q5M775	SPECC1	GeneID:92521	SPECC1	spectrin domain with coiled-coils 1 NSP5b3b	TPS*TKPKQE	S151	0.184202	NA	0.845017	940
Q69YQ0	SPECC1L	GeneID:23384	SPECC1L	SPECC1-like	RSS*TSSEPTPTVK	S832	-0.83818	-1.78775	0.356821	682
Q69YQ0	SPECC1L	GeneID:23384	SPECC1L	SPECC1-like	RSSTS*SEPTPTVK	S834	-1.41469	-2.39108	-0.129115	683
Q96T58	SPEN	GeneID:23013	SHARP	spen homolog, transcriptional regulator	IPSTENSSQEISVEERT*PTK	T2421	-0.159704	-0.327886	0.0230842	280
Q8N0X7	SPG20	GeneID:23111	SPG20	spastic paraplegia 20	TRPSS*DQLKE	S358	0.123024	-0.954948	-1.20888	954
O43597	SPRY2	GeneID:10253	Spry2	sprouty 2	SIS*TVSSGSR	S112	-1.49846	-1.90744	-0.254362	753
Q13501	SQSTM1	GeneID:8878	SQSTM1	sequestosome 1	SRLTPVS*PESS*STEEK	S272, S276	-0.149218	-0.031448	1.1822	823
Q13501	SQSTM1	GeneID:8878	SQSTM1	sequestosome 1	SRLTPVS*PESSSTEEK	S272	0.426682	1.08263	1.27432	822
Q13501	SQSTM1	GeneID:8878	SQSTM1	sequestosome 1	SRLTPVS*PESSS*TEEK	S272, S277	0.142862	0.750026	1.36903	824
Q8IYB3	SRRM1	GeneID:10250	SRm160	serine/arginine repetitive matrix 1	HRPS*PPAT*PPPK	S402, T406	0.365451	-0.284883	0.579546	256
Q8IYB3	SRRM1	GeneID:10250	SRm160	serine/arginine repetitive matrix 1	HRPSPPAT*PPPK	T406	-0.125216	-0.213178	0.39144	257
Q9UQ35	SRRM2	GeneID:23524	SRm300	splicing coactivator subunit SRm300	SRS*GS*SPGLRDGS*GTPSR	S1441, S1443, S1451	0.195264	-0.270669	-0.91022	834
Q9UQ35	SRRM2	GeneID:23524	SRm300	splicing coactivator subunit SRm300	GEGDAPFSEPGTTSTQRPS*SPETATK	S322	0.181255	0.426117	1.62053	177
Q9UQ35	SRRM2	GeneID:23524	SRm300	splicing coactivator subunit SRm300	AGMSSNQSIS*SPVLDAVPRT*PSR	S1403, T1413	-0.262925	-0.219035	0.26477	32
Q9UQ35	SRRM2	GeneID:23524	SRm300	splicing coactivator subunit SRm300	HSLSGS*SPGMKDIPRT*PSR	S1462, T1472	0.478457	-0.444234	-0.189366	259
Q9UQ35	SRRM2	GeneID:23524	SRm300	splicing coactivator subunit SRm300	S*GSSPGLRDGSGT*PSR	S1441, T1453	1.04415	0.418576	0.501739	737
Q9UQ35	SRRM2	GeneID:23524	SRm300	splicing coactivator subunit SRm300	HAS*SSPES*PKPAPAPGSHRE	S435, S440	-1.80578	-2.32744	-0.460189	232
Q9UQ35	SRRM2	GeneID:23524	SRm300	splicing coactivator subunit SRm300	AGMSSNQSISSPVLDAVPRT*PSR	T1413	-1.0547	-1.0487	-0.166116	33
Q9UQ35	SRRM2	GeneID:23524	SRm300	splicing coactivator subunit SRm300	S*GTPPRQGSITS*PQANEQSVT*PQR	S846, S857, T866	0.42426	0.567136	0.759625	739
Q9UQ35	SRRM2	GeneID:23524	SRm300	splicing coactivator subunit SRm300	AGM#SSNQSISS*PVLDAVPRT*PSR	S1404, T1413	0.0465426	0.110966	-0.0975248	30
Q9UQ35	SRRM2	GeneID:23524	SRm300	splicing coactivator subunit SRm300	AGMSSNQS*IS*SPVLDAVPRT*PSR	S1401, S1403, T1413	0.385806	-0.276029	0.182864	31
Q9UQ35	SRRM2	GeneID:23524	SRm300	splicing coactivator subunit SRm300	VKPET*PPR	T983	-0.63668	-0.134161	0.129483	987
Q9UQ35	SRRM2	GeneID:23524	SRm300	splicing coactivator subunit SRm300	DGLPRT*PSR	T1434	0.323371	0.335217	0.472008	128
Q9UQ35	SRRM2	GeneID:23524	SRm300	splicing coactivator subunit SRm300	NHS*GS*RT*PPVALNSSR	S2100, S2102, T2104	0.175884	-0.0828226	-0.0926259	462
Q9UQ35	SRRM2	GeneID:23524	SRm300	splicing coactivator subunit SRm300	NHSGS*RTPPVALNSSR	S2102	-0.168914	-0.327382	0.0577944	464
Q9UQ35	SRRM2	GeneID:23524	SRm300	splicing coactivator subunit SRm300	TVART*PLGQR	T1531	0.450882	0.378173	0.572154	968
Q9UQ35	SRRM2	GeneID:23524	SRm300	splicing coactivator subunit SRm300	DKFSPFPVQDRPESSLVFKDTLRT*PPR	T1208	0.32142	-0.202524	-0.37282	133
Q9UQ35	SRRM2	GeneID:23524	SRm300	splicing coactivator subunit SRm300	HASSS*PES*PKPAPAPGS*HRE	S437, S440, S449	-2.31651	-2.7625	-1.41866	233
Q9UQ35	SRRM2	GeneID:23524	SRm300	splicing coactivator subunit SRm300	DIPRT*PSR	T1472	-0.0554633	0.0683624	-0.0879412	132
Q9UQ35	SRRM2	GeneID:23524	SRm300	splicing coactivator subunit SRm300	S*S*SASSPEMKDGLPRT*PSR	S1419, S1420, T1434	-0.128055	-0.726982	0.0333982	870
Q9UQ35	SRRM2	GeneID:23524	SRm300	splicing coactivator subunit SRm300	NHSGSRT*PPVALNSSR	T2104	0.366076	-0.620176	-0.479992	466
Q9UQ35	SRRM2	GeneID:23524	SRm300	splicing coactivator subunit SRm300	NHS*GSRT*PPVALNSSR	S2100, T2104	0.135238	-0.0513528	-0.0672869	463
Q9UQ35	SRRM2	GeneID:23524	SRm300	splicing coactivator subunit SRm300	NHSGS*RT*PPVALNSSR	S2102, T2104	0.527648	-0.264143	-0.573558	465
Q9UQ35	SRRM2	GeneID:23524	SRm300	splicing coactivator subunit SRm300	SCFESS*PDPELKS*RTPSR	S876, S883	1.21069	0.278955	-0.419898	717
Q9UQ35	SRRM2	GeneID:23524	SRm300	splicing coactivator subunit SRm300	YSHSGS*S*SPDTKVKPET*PPR	S972, S973, T983	0.0356184	-0.663788	-0.540278	1040
Q9UQ35	SRRM2	GeneID:23524	SRm300	splicing coactivator subunit SRm300	S*RS*RT*PLISR	S1876, S1878, T1880	-0.0774379	-0.769913	-0.629619	838
Q9UQ35	SRRM2	GeneID:23524	SRm300	splicing coactivator subunit SRm300	THTTALAGRS*PS*PASGR	S295, S297	0.528045	0.949234	0.789303	919
Q9UQ35	SRRM2	GeneID:23524	SRm300	splicing coactivator subunit SRm300	S*GTPPRQGSITSPQANEQSVT*PQR	S846, T866	0.0648661	-0.127085	0.468404	740
Q9UQ35	SRRM2	GeneID:23524	SRm300	splicing coactivator subunit SRm300	S*GS*SPGLRDGSGT*PSR	S1441, S1443, T1453	-0.0354057	-0.35913	-0.377063	736
Q9BXP5	SRRT	GeneID:51593	ARS2	arsenate resistance protein 2 isoform c	TQLWASEPGT*PPLPTSLPSQNPILK	T544	0.310667	-0.116506	0.165503	945
Q07955	SRSF1	GeneID:6426	SF2	splicing factor, arginine/serine-rich 1 isoform 2	VKVDGPRS*PSYGRS*R	S198, S204	0.857369	1.65672	2.43126	990
Q05519	SRSF11	GeneID:9295	SFRS11	splicing factor, arginine/serine-rich 11	SKT*PPKSYSTAR	T325	0.354888	0.0848872	0.709136	764
Q9BRL6	SRSF8	GeneID:10929	SRp46	splicing factor, arginine/serine-rich 2B	YSRS*PYSRS*PYSR	S158, S163	-1.64135	-0.942396	-0.140443	1042
P28290	SSFA2	GeneID:6744	SSFA2	sperm specific antigen 2 isoform 1	TLS*THSVPNISGATCSAFASPFGCPYSHR	S866	-0.0108617	-0.627584	0.3429	923
P28290	SSFA2	GeneID:6744	SSFA2	sperm specific antigen 2 isoform 1	HTRTLST*HS*VPNISGATCSAFASPFGCPYSHR	T867, S869	-1.55101	-2.23372	-1.41068	262
Q8WYL5	SSH1	GeneID:54434	slingshot 1	slingshot homolog 1	HNKLWRQQT*DSSLQQPVDDPAGPGDFLPETPDGTPE	T462	0.420031	-0.304462	1.09604	241
P78524	ST5	GeneID:6764	ST5	suppression of tumorigenicity 5 isoform 1	SKPSNGLPPS*PTPAAPPPLPSTPAPPVTR	S413	0.183214	1.17659	1.17966	759
P42224	STAT1	GeneID:6772	STAT1	signal transducer and activator of transcription 1 isoform alpha	LQTTDNLLPMS*PEEFDEVSR	S727	0.5899	0.994729	0.546818	398
Q9P246	STIM2	GeneID:57620	STIM2	stromal interaction molecule 2	RSIVPSS*PQPQR	S523	0.828753	1.05845	1.08682	667
O94804	STK10	GeneID:6793	LOK	serine/threonine kinase 10	LSEEAECPNPST*PSK	T952	0.588337	0.928854	-0.119842	415
O94804	STK10	GeneID:6793	LOK	serine/threonine kinase 10	ILRLST*FE	T14	0.376803	0.140141	0.770892	275
O94804	STK10	GeneID:6793	LOK	serine/threonine kinase 10	LSEEAECPNPS*TPSK	S951	0.551023	0.95918	-0.165779	414
Q8N1F8	STK11IP	GeneID:114790	STK11IP	LKB1 interacting protein	VRRAS*ISEPSDTDPEPR	S398	-0.839208	-0.645349	-0.397535	1017
P16949	STMN1	GeneID:3925	STMN1	stathmin 1	SKESVPEFPLS*PPK	S37	0.393062	0.462442	0.66708	756
Q86Y82	STX12	GeneID:23673	STX12	syntaxin 12	ARAGS*RLS*AEE	S139, S142	0.220531	-2.54468	-2.37052	72
Q86Y82	STX12	GeneID:23673	STX12	syntaxin 12	ARAGS*RLSAEE	S139	-0.0279389	-1.14457	-0.519079	71
O15400	STX7	GeneID:8417	STX7	syntaxin 7	VRAS*SRVSGSFPEDSSKE	S124	1.0439	-0.314853	-0.22284	1007
O15400	STX7	GeneID:8417	STX7	syntaxin 7	VRAS*SRVS*GSFPE	S124, S128	-0.0033775	-2.27428	-1.87713	1005
O15400	STX7	GeneID:8417	STX7	syntaxin 7	VRASS*RVS*GSFPEDSSKE	S125, S128	0.357566	-2.17918	-2.35014	1008
O15400	STX7	GeneID:8417	STX7	syntaxin 7	VRASS*RVSGSFPE	S125	0.978496	-0.362735	-0.0240873	1006
Q5T5C0	STXBP5	GeneID:134957	STXBP5	syntaxin binding protein 5 (tomosyn) isoform b	SRSSS*VTS*IDKE	S782, S785	0.639503	-0.141761	0.184602	842
O00267	SUPT5H	GeneID:6829	SPT5	suppressor of Ty 5 homolog isoform a	TPMYGSQT*PMYGSGSR	T775	1.1799	-0.531322	-0.800226	934
O00267	SUPT5H	GeneID:6829	SPT5	suppressor of Ty 5 homolog isoform a	TPMYGSQTPLQDGS*RTPHYGSQT*PLHDGSR	S797, T806	0.901714	-1.58235	-0.784139	932
O00267	SUPT5H	GeneID:6829	SPT5	suppressor of Ty 5 homolog isoform a	TPMYGSQTPLQDGSRT*PHYGSQTPLHDGSR	T799	0.433124	-0.662365	-0.616165	933
O00267	SUPT5H	GeneID:6829	SPT5	suppressor of Ty 5 homolog isoform a	TPM#YGS*QTPLQDGSRTPHYGSQTPLHDGSR	S789	1.04198	-0.443278	-0.648608	931
O00267	SUPT5H	GeneID:6829	SPT5	suppressor of Ty 5 homolog isoform a	TPMYGSQTPM#YGS*GSRTPMYGSQTPLQDGSR	S780	0.534481	-0.512895	-0.341738	935
O00267	SUPT5H	GeneID:6829	SPT5	suppressor of Ty 5 homolog isoform a	TPMYGSQTPMYGSGS*RTPM#YGSQTPLQDGSR	S782	0.745277	-0.149381	-0.371168	936
O95425	SVIL	GeneID:6840	supervillin	supervillin isoform 1	CTS*HSETPTVDDEEKVDE	S673	0.217927	-1.79833	-3.81495	120
O95425	SVIL	GeneID:6840	supervillin	supervillin isoform 1	YQT*QPVTLGE	T852	0.953067	0.266813	0.704083	1037
O95425	SVIL	GeneID:6840	supervillin	supervillin isoform 1	CTSHS*ET*PTVDDEEKVDE	S675, T677	1.21662	-0.515179	-1.25769	121
Q5T011	SZT2	GeneID:23334	KIAA0467	hypothetical protein LOC23334	STSESSASFPRS*PGQPSSLR	S752	0.975432	2.86618	2.17973	888
Q5T011	SZT2	GeneID:23334	KIAA0467	hypothetical protein LOC23334	ST*SESSASFPRS*PGQPSSLR	T742, S752	0.142476	-0.984562	-1.80201	887
Q15545	TAF7	GeneID:6879	TAF7	TATA box-binding protein-associated factor 2F	VKRLLS*TDAE	S171	-1.07117	0.190588	-0.614045	988
Q9HCD6	TANC2	GeneID:26115	TANC2	tetratricopeptide repeat, ankyrin repeat and coiled-coil containing 2	YQQETSVSQLPGRPKS*PLSK	S1579	0.692935	1.52267	1.85965	1036
Q9HCD6	TANC2	GeneID:26115	TANC2	tetratricopeptide repeat, ankyrin repeat and coiled-coil containing 2	SQSGS*PVRYQQETSVSQLPGRPKS*PLSK	S1560, S1579	0.726774	0.957485	1.6029	812
Q86VP1	TAX1BP1	GeneID:8887	TAX1BP1	Tax1 (human T-cell leukemia virus type I) binding protein 1 isoform b	DGADGAFYPDEIQRPPVRVPS*WGLE	S666	-0.148963	-0.559163	2.1046	127
O60343	TBC1D4	GeneID:9882	TBC1D4	TBC1 domain family, member 4	HAS*APSHVQPSDSE	S341	0.153561	-1.57995	-1.08523	230
O60343	TBC1D4	GeneID:9882	TBC1D4	TBC1 domain family, member 4	CSS*VTGVQR	S318	1.28907	-2.33062	-2.33663	119
O60343	TBC1D4	GeneID:9882	TBC1D4	TBC1 domain family, member 4	SRCSSVT*GVQR	T320	1.53216	-1.55867	-1.95165	816
O60343	TBC1D4	GeneID:9882	TBC1D4	TBC1 domain family, member 4	GRLGS*VDSFE	S588	-0.2523	0.383213	-1.19956	210
Q99081	TCF12	GeneID:6938	TCF12	transcription factor 12 isoform b	GSTSSSPYVAASHT*PPINGSDSILGTR	T313	0.920652	0.602264	1.06313	225
Q13428	TCOF1	GeneID:6949	treacle	Treacher Collins-Franceschetti syndrome 1 isoform b	KLS*GDQPAAR	S1350	-1.81104	NA	0.0233076	318
Q13428	TCOF1	GeneID:6949	treacle	Treacher Collins-Franceschetti syndrome 1 isoform b	TSQVGAASAPAKES*PR	S381	0.247557	0.988589	0.489416	962
Q5JU00	TCTE1	GeneID:202500	TCTE1	t-complex-associated testis expressed 1	PSIT*PVPAK	T43	0.854345	-0.21553	0.0411131	500
Q9NUW8	TDP1	GeneID:55775	TDP1	tyrosyl-DNA phosphodiesterase 1	KIS*PVKFSNTDSVLPPKR	S61	0.966165	2.25688	2.14143	310
Q15554	TERF2	GeneID:7014	TRF2	telomeric repeat binding factor 2	DLVLPTQALPAS*PALK	S323	0.82235	0.681275	1.01757	134
O43294	TGFB1I1	GeneID:7041	Hic-5	transforming growth factor beta 1 induced transcript 1 isoform 1	KRPS*LPSS*PSPGLPK	S136, S140	0.218113	0.809748	0.924316	336
Q9Y2W1	THRAP3	GeneID:9967	Trap150	thyroid hormone receptor associated protein 3	AQVNVRMDS*FDE	S575	0.629885	1.06385	1.20543	70
Q13009	TIAM1	GeneID:7074	Tiam1	T-cell lymphoma invasion and metastasis 1	RAKT*TQDVNAGEGSE	T319	NA	NA	NA	532
Q5JTD0	TJAP1	GeneID:93643	TJAP1	tight junction protein 4 (peripheral)	KDS*LTQAQE	S545	0.717799	-0.492659	0.250534	305
O94876	TMCC1	GeneID:23023	TMCC1	transmembrane and coiled-coil domain family 1 isoform a	MTAVMQSGRPRSSST*TDAPTGSAM#ME	T159	0.748231	0.618579	-0.00182143	455
O94876	TMCC1	GeneID:23023	TMCC1	transmembrane and coiled-coil domain family 1 isoform a	MTAVM#QSGRPRSSS*TTDAPTGSAM#ME	S158	-0.281774	-0.766987	-1.23985	453
O94876	TMCC1	GeneID:23023	TMCC1	transmembrane and coiled-coil domain family 1 isoform a	MTAVMQSGRPRS*SSTTDAPTGSAMME	S156	0.928037	0.432431	0.231237	454
O94886	TMEM63A	GeneID:9725	TMEM63A	transmembrane protein 63A	SRFQRLSS*TS*SSGQQDFENE	S98, S100	-2.41203	-0.255703	-2.00298	819
Q9C0C2	TNKS1BP1	GeneID:85456	TNKS1BP1	tankyrase 1-binding protein 1	ASRVPSS*DEE	S1621	-0.775806	-3.59937	-0.78596	93
Q9C0C2	TNKS1BP1	GeneID:85456	TNKS1BP1	tankyrase 1-binding protein 1	AADSDAHLFQDSTEPRASRVPS*SDEE	S1620	-0.602457	-0.254182	-0.958193	2
Q9C0C2	TNKS1BP1	GeneID:85456	TNKS1BP1	tankyrase 1-binding protein 1	NRS*AEEGELAE	S1666	0.156584	-0.105901	-1.09244	476
Q9C0C2	TNKS1BP1	GeneID:85456	TNKS1BP1	tankyrase 1-binding protein 1	AADSDAHLFQDSTEPRASRVPS*S*DEE	S1620, S1621	-0.570114	0.182321	0.212183	3
Q9C0C2	TNKS1BP1	GeneID:85456	TNKS1BP1	tankyrase 1-binding protein 1	PAVEASTGGEATQETGKEEAGKEEPPPLT*PPAR	T131	-0.985459	-0.118901	-2.03175	498
Q68CZ2	TNS3	GeneID:64759	tensin 3	tensin 3	ESM#CSTPAFPVSPET*PYVK	T853	0.989431	0.629888	0.477478	156
Q68CZ2	TNS3	GeneID:64759	tensin 3	tensin 3	ESM#CSTPAFPVS*PETPYVK	S850	0.70748	0.606088	0.204546	155
Q68CZ2	TNS3	GeneID:64759	tensin 3	tensin 3	STM#LRADASSTPSFQQAFASSCTISSNGPGQRRESS*SSAE	S942	0.281519	0.527578	1.03496	886
P11388	TOP2A	GeneID:7153	TOP2A	DNA topoisomerase II, alpha isozyme	RKRKPS*TSDDS*DSNFE	S1469, S1474	-1.08908	-1.49079	-0.429426	574
P11388	TOP2A	GeneID:7153	TOP2A	DNA topoisomerase II, alpha isozyme	RKRKPS*TS*DDS*DSNFE	S1469, S1471, S1474	0.16699	-0.905457	-0.0318699	573
Q92547	TOPBP1	GeneID:11073	TOPBP1	topoisomerase (DNA) II binding protein 1	RARLAS*NLQWPSCPTQYSE	S1159	-2.09411	-1.28364	-3.62719	535
Q12888	TP53BP1	GeneID:7158	53BP1	tumor protein p53 binding protein 1	SEDPPTT*PIR	T1056	-0.305228	-0.288077	-0.618102	721
Q13625	TP53BP2	GeneID:7159	53BP2	tumor protein p53 binding protein, 2 isoform 1	IPRPLS*PTKLLPFLSNPYR	S698	0.967757	1.19296	1.408	279
Q9ULQ1	TPCN1	GeneID:53373	TPCN1	two pore segment channel 1	QLSSSAAPAAQQPPGSRQRSQTVT*	T816	0.82931	-0.298598	-0.420538	511
P12270	TPR	GeneID:7175	TPR	nuclear pore complex-associated protein TPR	GIASTSDPPTANIKPTPVVST*PSK	T1677	0.932511	1.10336	1.05636	187
Q9ULW0	TPX2	GeneID:22974	TPX2	TPX2, microtubule-associated protein homolog	VLPITVPKS*PAFALK	S486	1.41504	1.28207	0.954747	995
Q13595	TRA2A	GeneID:29896	TRA2A	transformer-2 alpha	SYT*PEYR	T88	-1.80411	-2.11263	-0.707001	904
Q13595	TRA2A	GeneID:29896	TRA2A	transformer-2 alpha	S*RS*YT*PEYR	S84, S86, T88	0.0709975	-0.167676	0.0815867	845
Q13595	TRA2A	GeneID:29896	TRA2A	transformer-2 alpha	S*YT*PEYR	S86, T88	-0.576998	-0.206259	0.288707	903
P48553	TRAPPC10	GeneID:7109	EHOC-1	Trafficking protein particle complex subunit 10	RQESS*SSLE	S709	NA	NA	0.140731	634
Q9Y2L5	TRAPPC8	GeneID:22878	TRS85	hypothetical protein LOC22878	RPEFFTFGGNTAVLTPLS*PSASENCSAYK	S971	-0.3095	0.40022	-0.238649	626
Q96F44	TRIM11	GeneID:81559	TRIM11	tripartite motif-containing 11	RLHPPS*PVPQGVCPAHREPLAAFCGDELR	S85	1.08905	2.11678	1.83032	586
Q14258	TRIM25	GeneID:7706	ZNF147	tripartite motif-containing 25	NTVLCNVVEQFLQADLAREPPADVWT*PPAR	T91	1.92616	1.00099	0.0266632	491
Q9UPN9	TRIM33	GeneID:51592	TIF1-gamma	tripartite motif-containing 33 protein isoform alpha	SACM#LSSPESSLT*PPLSTNLHLESELDALASLENHVK	T815	0.484465	-0.223476	0.58216	709
Q9UPN9	TRIM33	GeneID:51592	TIF1-gamma	tripartite motif-containing 33 protein isoform alpha	S*ACM#LSSPESSLT*PPLSTNLHLESELDALASLENHVK	S803, T815	1.0279	0.328008	0.237766	708
Q9UPN9	TRIM33	GeneID:51592	TIF1-gamma	tripartite motif-containing 33 protein isoform alpha	LKS*DERPVHIK	S1119	-1.25716	-2.40168	-4.57477	383
Q96LD4	TRIM47	GeneID:91107	TRIM47	tripartite motif-containing 47	VLCPINYPLS*PTR	S461	0.434937	0.305808	0.5025	992
Q14669	TRIP12	GeneID:9320	TRIP12	thyroid hormone receptor interactor 12	AQT*APTKT*SPRNAKKHDE	T1421, T1426	NA	NA	NA	69
Q96QT4	TRPM7	GeneID:54822	ChaK1	transient receptor potential cation channel, subfamily M, member 7	KISRRPS*TEDTHE	S1504	-0.882023	-2.33857	-1.14651	311
Q96QT4	TRPM7	GeneID:54822	ChaK1	transient receptor potential cation channel, subfamily M, member 7	FFVS*TPSQPSCK	S1404	0.0903163	-0.350654	-0.215527	165
P49815	TSC2	GeneID:7249	tuberin	tuberous sclerosis 2 isoform 1	GIPIERVVS*SE	S1364	-0.657975	-2.03888	-1.20618	193
P49815	TSC2	GeneID:7249	tuberin	tuberous sclerosis 2 isoform 1	KRLISS*VEDFTEFV	S1799	-0.700347	0.569722	-1.94278	333
P49815	TSC2	GeneID:7249	tuberin	tuberous sclerosis 2 isoform 1	LIS*SVEDFTEFV	S1798	-0.349851	0.0600448	-2.9432	380
Q9Y3Q8	TSC22D4	GeneID:81628	Tsc22d4	TSC22 domain family, member 4	VEAEAGGSGART*PPLSR	T229	0.0734157	-0.270655	0.15579	981
P68363	TUBA1B	GeneID:10376	tubulin, alpha, ubiquitous	tubulin, alpha, ubiquitous	VRTGT*YRQLFHPE	T82	-0.694397	-2.1529	-1.00826	1019
P07437	TUBB	GeneID:203068	tubulin, beta-1	tubulin, beta	LT*TPTYGDLNHLVSATMSGVTTCLR	T218	-1.31848	-1.40904	-1.21546	431
P07437	TUBB	GeneID:203068	tubulin, beta-1	tubulin, beta	LTT*PTYGDLNHLVSATM#SGVTTCLR	T219	-0.631761	-1.31429	-1.38358	432
O15042	U2SURP	GeneID:23350	KIAA0332	U2-associated SR140 protein	RHS*TSPSPS*RS*SSGRR	S929, S935, S937	-0.0892089	NA	-0.878887	561
O15042	U2SURP	GeneID:23350	KIAA0332	U2-associated SR140 protein	FADQKNPPNQSSNERPPS*LLVIE	S180	0.92527	0.194251	0.481447	161
O15042	U2SURP	GeneID:23350	KIAA0332	U2-associated SR140 protein	RVKS*PS*PKSE	S945, S947	-0.28147	NA	0.0407913	693
O15042	U2SURP	GeneID:23350	KIAA0332	U2-associated SR140 protein	RVKS*PS*PKS*E	S945, S947, S950	-0.728356	NA	-0.0138142	694
O15042	U2SURP	GeneID:23350	KIAA0332	U2-associated SR140 protein	RHS*TSPS*PSRS*SSGRR	S929, S933, S937	-0.195034	NA	-0.598096	560
O15042	U2SURP	GeneID:23350	KIAA0332	U2-associated SR140 protein	RVKS*PSPKS*E	S945, S950	0.189236	-0.392212	0.391705	695
O15042	U2SURP	GeneID:23350	KIAA0332	U2-associated SR140 protein	RHS*TS*PS*PSRSSSGR	S929, S931, S933	0.0200251	NA	0.553231	558
O15042	U2SURP	GeneID:23350	KIAA0332	U2-associated SR140 protein	RHS*T*SPSPSRS*SSGRR	S929, T930, S937	-0.784116	NA	-0.0712631	559
Q5T6F2	UBAP2	GeneID:55833	UBAP2	ubiquitin associated protein 2	QHGVNLSTPT*PPFQQASGYGQHGYSTGYDDLTQGTAAGDYSK	T949	2.0447	1.23131	0.981519	505
Q8IWV7	UBR1	GeneID:197131	UBR1	ubiquitin protein ligase E3 component n-recognin 1	MEISAELPQT*PQR	T21	0.497294	0.149716	0.283685	437
Q5T4S7	UBR4	GeneID:23352	UBR4	retinoblastoma-associated factor 600	HASTS*SPADKAK	S1762	-1.24743	-1.19509	-0.680725	234
Q92575	UBXN4	GeneID:23190	UBXD2	UBX domain containing 2	GKIYRLRT*QDDGEDE	T489	-0.643237	1.61847	1.57279	195
Q9BZX2	UCK2	GeneID:7371	UCK2	uridine-cytidine kinase 2	QTNGCLNGYT*PSR	T246	1.27298	0.247678	-0.30964	528
O94763	URI1	GeneID:8725	RMP	RPB5-mediating protein isoform a	SRENS*VCSDTSE	S391	1.59321	2.09316	3.5907	818
Q9Y4E8	USP15	GeneID:9958	USP15	ubiquitin specific peptidase 15	GPSTPKS*PGASNFSTLPK	S229	0.710974	1.36449	0.93154	203
Q70CQ2	USP34	GeneID:9736	USP34	ubiquitin specific protease 34	RVSS*DEEHTVDSCISDMKTE	S3208	0.574572	-1.20556	-0.643132	703
Q70CQ2	USP34	GeneID:9736	USP34	ubiquitin specific protease 34	RVS*S*DEEHTVDSCISDMKTE	S3207, S3208	-0.709125	-1.99811	0.05149	702
Q92738	USP6NL	GeneID:9712	USP6NL	USP6 N-terminal like	HALYPPS*PR	S585	0.19068	1.12987	0.503109	229
Q14135	VGLL4	GeneID:9686	VGLL4	vestigial like 4 isoform a	RGQPAS*PSAHM#VSHSHSPSVVS	S274	1.11177	1.59859	2.25597	553
Q14135	VGLL4	GeneID:9686	VGLL4	vestigial like 4 isoform a	RGQPAS*PSAHMVSHSHS*PSVVS	S274, S285	1.5837	2.76694	2.72002	555
Q14135	VGLL4	GeneID:9686	VGLL4	vestigial like 4 isoform a	RGQPAS*PSAHMVS*HSHSPSVVS	S274, S281	1.1373	2.57706	2.53676	554
P08670	VIM	GeneID:7431	vimentin	vimentin	LRSS*VPGVRLLQDSVDFSLADAINTE	S73	-1.42705	-1.27293	-0.92867	409
Q9H9C1	VIPAS39	GeneID:63894	FLJ12707	hypothetical protein LOC63894	TRPGS*FQSLSDALSDTPAK	S121	1.71082	1.02426	0.424632	953
Q5JSH3	WDR44	GeneID:54521	WDR44	WD repeat domain 44 protein	SNS*GRELTDEE	S344	0.629858	0.0402433	0.565564	782
O94967	WDR47	GeneID:22911	WDR47	WD repeat domain 47	LSPYPSS*PMR	S297	0.111037	1.31228	1.09395	418
O43379	WDR62	GeneID:284403	WDR62	WD repeat domain 62 isoform 1	SIS*LGDSEGPIVATLAQPLRRPS*SVGE	S1228, S1248	1.04665	-0.0701655	1.45203	752
Q8IWA0	WDR75	GeneID:84128	WDR75	WD repeat domain 75	QLLAEESLPT*TPFYFILGK	T692	-0.621277	0.164735	-0.979347	509
O96028	WHSC1	GeneID:7468	WHSC1	Wolf-Hirschhorn syndrome candidate 1 protein isoform 1	KRS*IKYDSLLE	S172	0.52925	0.576767	1.03417	342
Q9H4A3	WNK1	GeneID:65125	WNK1	WNK lysine deficient protein kinase 1	RHT*MDKDSRGAAATTTTTE	T60	0.833696	-2.08396	-1.74729	564
Q9H4A3	WNK1	GeneID:65125	WNK1	WNK lysine deficient protein kinase 1	EGPVAS*PPFM#DLEQAVLPAVIPK	S1978	0.60433	-0.098037	-0.57947	147
Q15007	WTAP	GeneID:9589	WTAP	Wilms' tumour 1-associating protein isoform 1	EGNTTEDDFPSS*PGNGNK	S306	2.75979	0.760153	1.00318	146
Q9GZV5	WWTR1	GeneID:25937	TAZ	WW domain containing transcription regulator 1	SFFKEPDSGSHSRQS*STDSSGGHPGPR	S65	0.934405	0.000423216	0.823781	729
Q9GZV5	WWTR1	GeneID:25937	TAZ	WW domain containing transcription regulator 1	SHS*SPASLQLGTGAGAAGSPAQQHAHLR	S89	-0.151122	-2.82372	-0.0830616	746
Q9GZV5	WWTR1	GeneID:25937	TAZ	WW domain containing transcription regulator 1	SFFKEPDSGSHSRQS*S*TDSS*GGHPGPR	S65, S66, S70	-0.0315885	-1.30387	-0.0150974	731
Q9GZV5	WWTR1	GeneID:25937	TAZ	WW domain containing transcription regulator 1	SFFKEPDSGSHS*RQSS*TDSSGGHPGPR	S62, S66	0.275556	0.222	0.733615	728
Q9GZV5	WWTR1	GeneID:25937	TAZ	WW domain containing transcription regulator 1	SFFKEPDSGSHSRQS*S*TDS*SGGHPGPR	S65, S66, S69	0.282543	-1.02532	0.154551	730
P46937	YAP1	GeneID:10413	YAP1	Yes-associated protein 1, 65kDa isoform 1	AHS*SPASLQLGAVSPGTLT*PTGVVSGPAATPTAQHLR	S127, T143	-0.0539732	0.0676939	0.0375113	42
P46937	YAP1	GeneID:10413	YAP1	Yes-associated protein 1, 65kDa isoform 1	SHS*RQAST*DAGTAGALTPQHVR	S105, T110	0.28748	0.600759	0.952516	744
P46937	YAP1	GeneID:10413	YAP1	Yes-associated protein 1, 65kDa isoform 1	QAS*TDAGTAGALTPQHVR	S109	0.706203	0.591458	0.786957	502
P46937	YAP1	GeneID:10413	YAP1	Yes-associated protein 1, 65kDa isoform 1	SHS*RQAS*TDAGTAGALTPQHVR	S105, S109	0.560574	0.809935	0.950987	743
P46937	YAP1	GeneID:10413	YAP1	Yes-associated protein 1, 65kDa isoform 1	SHSRQAS*TDAGTAGALTPQHVR	S109	0.978677	0.0105168	0.170221	745
P46937	YAP1	GeneID:10413	YAP1	Yes-associated protein 1, 65kDa isoform 1	AHS*SPASLQLGAVSPGTLTPTGVVSGPAATPTAQHLR	S127	0.424525	-0.0314259	0.355094	41
P46937	YAP1	GeneID:10413	YAP1	Yes-associated protein 1, 65kDa isoform 1	QSS*FEIPDDVPLPAGWE	S164	0.52906	0.104761	0.493429	523
P16989	YBX3	GeneID:8531	NF-GMB	cold shock domain protein A	GAQLQGPVHRNPT*YRPR	T286	0.411226	-2.08469	-0.436174	176
Q96MU7	YTHDC1	GeneID:91746	YT521	splicing factor YT521-B isoform 1	IVS*TKGKSATE	S86	NA	NA	-0.344716	301
O75132	ZBED4	GeneID:9889	ZBED4	zinc finger, BED-type containing 4	TEVSETARPSS*PDTR	S624	0.0525612	0.510418	0.697243	914
O95365	ZBTB7A	GeneID:51341	FBI1	zinc finger and BTB domain containing 7A	VRGGAPDPSPGATATPGAPAQPSS*PDAR	S526	0.525851	0.781878	1.12089	1011
O95365	ZBTB7A	GeneID:51341	FBI1	zinc finger and BTB domain containing 7A	GGAPDPSPGATATPGAPAQPS*SPDARR	S525	0.307673	0.53199	1.01742	181
Q6PJT7	ZC3H14	GeneID:79882	UKp68	zinc finger CCCH-type containing 14 isoform 1	NGDECAYHHPIS*PCKAFPNCK	S620	1.88718	2.84838	1.79837	460
Q86WB0	ZC3HC1	GeneID:51530	NIPA	zinc finger, C3HC type 1	LCS*SSSS*DTSSR	S407, S411	NA	NA	NA	365
Q86WB0	ZC3HC1	GeneID:51530	NIPA	zinc finger, C3HC type 1	ARLCS*SS*SSDTSSR	S407, S409	-0.296922	-2.82481	-2.77009	77
Q86WB0	ZC3HC1	GeneID:51530	NIPA	zinc finger, C3HC type 1	LCS*SSSSDTS*SRSFFDPTSQHRDWCPWVNITLGKE	S407, S414	0.133155	-0.266131	-1.10905	366
Q86WB0	ZC3HC1	GeneID:51530	NIPA	zinc finger, C3HC type 1	ARLCSS*SS*SDTSSR	S408, S410	-1.75023	-2.97223	-3.31667	78
Q5TAX3	ZCCHC11	GeneID:23318	ZCCHC11	zinc finger, CCHC domain containing 11 isoform a	FPNS*PVKAEK	S104	0.187003	0.984655	0.545515	171
O60293	ZFC3H1	GeneID:196441	PSRC2	proline/serine-rich coiled-coil 2	RRS*FLE	S1046	-0.0232203	-1.12513	-0.792453	650
Q6ZN57	ZFP2	GeneID:80108	ZFP2	zinc finger protein 2 homolog	IHT*GEKPYECNE	T377	NA	NA	NA	269
Q9UKY1	ZHX1	GeneID:11244	ZHX1	zinc fingers and homeoboxes 1	RKST*TPCMVLASEQDPDLE	T8	-0.77635	-1.11338	1.61657	579
Q9ULU4	ZMYND8	GeneID:23613	RACK7	zinc finger, MYND-type containing 8 isoform b	ISLSDMPRS*PMS*TNSSVHTGSDVEQDAEKK	S432, S435	1.26745	2.38512	1.50272	299
P17028	ZNF24	GeneID:7572	ZNF24	zinc finger protein 24	AFSQNSGLINHQRIHT*GEKPYE	T330	2.38419	1.12444	1.05813	26
Q5VUA4	ZNF318	GeneID:24149	ZNF318	zinc finger protein 318	RSS*PPPPPS*GSSSRTPAR	S40, S46	0.499357	-0.444105	-0.242415	680
Q5VUA4	ZNF318	GeneID:24149	ZNF318	zinc finger protein 318	RSSPPPPPS*GSS*SRTPAR	S46, S49	0.85496	-0.0791062	-1.23423	681
Q96B54	ZNF428	GeneID:126299	ZNF428	zinc finger protein 428	SPLGEAPPGT*PPCR	T108	1.25043	0.296833	0.290784	789
Q9UEG4	ZNF629	GeneID:23361	KIAA0326	zinc finger protein 629	IHT*GERPNTCSE	T173	1.95178	0.561196	0.460946	270
Q8N1G0	ZNF687	GeneID:57592	KIAA1441	zinc finger protein 687	MQNGFGSPEPSLPGTPHS*PAPPSGGTWK	S140	0.186802	1.05743	1.35013	445
A7E2V4	ZSWIM8	GeneID:23053	LOC196752	hypothetical protein LOC23053	RLS*SEDSSLEPDLAE	S608	0.723798	-0.288009	-0.0547786	602
A7E2V4	ZSWIM8	GeneID:23053	LOC196752	hypothetical protein LOC23053	RLS*AEGGDKALHK	S567	-0.761952	-2.44196	-1.24285	594
O43149	ZZEF1	GeneID:23140	ZZEF1	zinc finger, ZZ type with EF hand domain 1	TSHLQPLNKRQRT*SSVVEE	T1462	-1.24459	-1.89187	-2.69491	960
O43149	ZZEF1	GeneID:23140	ZZEF1	zinc finger, ZZ type with EF hand domain 1	QRTSS*VVEE	S1464	0.873712	-0.616154	-1.0637	521
O43149	ZZEF1	GeneID:23140	ZZEF1	zinc finger, ZZ type with EF hand domain 1	LLS*FRSMEE	S1537	0.0910936	-2.42166	-2.18931	387
