# Supplementary material for: Role of the E3 ubiquitin ligase RNF157 as a novel downstream effector linking PI3K and MAPK signaling pathways to the cell cycle
Source: J Biol Chem. 2017 Jun 27;292(35):14311–24. doi: 10.1074/jbc.M117.792754 (PMC5582827; doi:10.1074/jbc.M117.792754)
Supplement: Supplemental Data [file 10.1074_M117.792754_jbc.M117.792754-2.xlsx]

## Sheet: A2058_PI3Kup
Geneset	x	X	n	N	Fold Enrichment	p	Entrez IDs	Gene Names	adjusted p	Geneset Collection	link to MsigDB Geneset
DAZARD_RESPONSE_TO_UV_NHEK_DN	16	129	318	21658	8.44737	1.44955e-10	2309;4790;5774;2956;2308;23515;9656;9859;23332;9712;9169;4848;10042;23613;9107;23379	FOXO3A;NFkB-p105;PTPN3;MSH6;FOXO1A;MORC3;MDC1;KAB1;CLASP1;USP6NL;SFRS2IP;NOT2;HMG2L1;RACK7;MTMR6;KIAA0947	6.84914e-07	c2	http://www.broadinstitute.org/gsea/msigdb/cards/DAZARD_RESPONSE_TO_UV_NHEK_DN.html
DACOSTA_UV_RESPONSE_VIA_ERCC3_DN	24	129	855	21658	4.71274	3.35919e-10	8507;2309;5195;8725;9873;4790;2956;6764;7159;8621;8030;9859;79882;23332;23141;2976;27000;4848;10042;10801;23272;57498;23613;9958	ENC1;FOXO3A;PEX14;RMP;FCHSD2;NFkB-p105;MSH6;ST5;53BP2;CHED;CCDC6;KAB1;UKp68;CLASP1;ANKLE2;GTF3C2;ZRF1;NOT2;HMG2L1;9-Sep;RAP140;Kidins220;RACK7;USP15	7.93609e-07	c2	http://www.broadinstitute.org/gsea/msigdb/cards/DACOSTA_UV_RESPONSE_VIA_ERCC3_DN.html
PILON_KLF1_TARGETS_DN	35	129	1972	21658	2.97982	3.32735e-09	23094;8725;9873;23774;4790;3187;2956;2308;7159;23515;7706;55421;23248;23108;23367;23332;283431;23141;2976;116224;81559;10048;51203;63894;54443;55257;55707;57620;473;10042;57498;23613;9107;23379;9967	SIPA1L3;RMP;FCHSD2;BRD1;NFkB-p105;hnRNP H1;MSH6;FOXO1A;53BP2;MORC3;ZNF147;ELG;KIAA0460;Rap1GAP2;LARP;CLASP1;GAS2L3;ANKLE2;GTF3C2;C9orf42;TRIM11;RANBP9;NUSAP1;FLJ12707;anillin;MRGBP;NECAP2;STIM2;RERE;HMG2L1;Kidins220;RACK7;MTMR6;KIAA0947;Trap150	5.24058e-06	c2	http://www.broadinstitute.org/gsea/msigdb/cards/PILON_KLF1_TARGETS_DN.html
LAIHO_COLORECTAL_CANCER_SERRATED_DN	8	129	86	21658	15.6178	8.81807e-08	9282;23774;118;1822;9112;23403;8570;29803	Trap170;BRD1;ADD1;DRPLA;MTA1;FBX46;KHSRP;REPIN1	0.000104163	c2	http://www.broadinstitute.org/gsea/msigdb/cards/LAIHO_COLORECTAL_CANCER_SERRATED_DN.html
INTRACELLULAR_ORGANELLE_PART	23	129	1192	21658	3.23952	6.8076e-07	10059;9282;5195;8725;7175;3187;2956;2802;4926;54973;23332;2976;10048;9169;29803;84365;3619;54443;55707;51474;10801;22974;9967	DRP1;Trap170;PEX14;RMP;TPR;hnRNP H1;MSH6;GOLGA3;NuMA-1;CPSF3L;CLASP1;GTF3C2;RANBP9;SFRS2IP;REPIN1;NIFK;INCENP;anillin;NECAP2;eplin;9-Sep;TPX2;Trap150	0.000531309	c5	http://www.broadinstitute.org/gsea/msigdb/cards/INTRACELLULAR_ORGANELLE_PART.html
ORGANELLE_PART	23	129	1197	21658	3.22598	7.30824e-07	10059;9282;5195;8725;7175;3187;2956;2802;4926;54973;23332;2976;10048;9169;29803;84365;3619;54443;55707;51474;10801;22974;9967	DRP1;Trap170;PEX14;RMP;TPR;hnRNP H1;MSH6;GOLGA3;NuMA-1;CPSF3L;CLASP1;GTF3C2;RANBP9;SFRS2IP;REPIN1;NIFK;INCENP;anillin;NECAP2;eplin;9-Sep;TPX2;Trap150	0.000531309	c5	http://www.broadinstitute.org/gsea/msigdb/cards/ORGANELLE_PART.html
HALLMARK_MITOTIC_SPINDLE	8	129	200	21658	6.71566	3.42302e-05	4926;23332;10048;51203;3619;54443;10801;22974	NuMA-1;CLASP1;RANBP9;NUSAP1;INCENP;anillin;9-Sep;TPX2	0.00171151	h	http://www.broadinstitute.org/gsea/msigdb/cards/HALLMARK_MITOTIC_SPINDLE.html
ZHANG_TLX_TARGETS_36HR_DN	9	129	185	21658	8.16769	2.38753e-06	7175;6426;27000;9169;51203;3619;54443;10042;22974	TPR;SF2;ZRF1;SFRS2IP;NUSAP1;INCENP;anillin;HMG2L1;TPX2	0.00225622	c2	http://www.broadinstitute.org/gsea/msigdb/cards/ZHANG_TLX_TARGETS_36HR_DN.html
MITSIADES_RESPONSE_TO_APLIDIN_DN	10	129	249	21658	6.74263	3.37232e-06	8725;4605;7175;2956;2305;5339;23299;51203;10801;22974	RMP;B-Myb;TPR;MSH6;FOXM1;plectin 1;Bicd2;NUSAP1;9-Sep;TPX2	0.0026557	c2	http://www.broadinstitute.org/gsea/msigdb/cards/MITSIADES_RESPONSE_TO_APLIDIN_DN.html
BLUM_RESPONSE_TO_SALIRASIB_DN	11	129	342	21658	5.40002	8.37331e-06	8507;9282;3315;4605;2956;6426;2976;51203;3619;10801;22974	ENC1;Trap170;HSP27;B-Myb;MSH6;SF2;GTF3C2;NUSAP1;INCENP;9-Sep;TPX2	0.00439599	c2	http://www.broadinstitute.org/gsea/msigdb/cards/BLUM_RESPONSE_TO_SALIRASIB_DN.html
DODD_NASOPHARYNGEAL_CARCINOMA_DN	23	129	1375	21658	2.80837	7.21386e-06	10059;8725;3187;3376;2956;6426;2305;4841;9859;23332;283431;23141;129401;23190;8570;27000;51203;84365;54443;4848;10042;23272;22974	DRP1;RMP;hnRNP H1;IARS;MSH6;SF2;FOXM1;NONO;KAB1;CLASP1;GAS2L3;ANKLE2;NUP35;UBXD2;KHSRP;ZRF1;NUSAP1;NIFK;anillin;NOT2;HMG2L1;RAP140;TPX2	0.00439599	c2	http://www.broadinstitute.org/gsea/msigdb/cards/DODD_NASOPHARYNGEAL_CARCINOMA_DN.html
WHITFIELD_CELL_CYCLE_G2_M	9	129	216	21658	6.99548	7.9807e-06	2305;9656;283431;129401;51203;54443;473;22974;9967	FOXM1;MDC1;GAS2L3;NUP35;NUSAP1;anillin;RERE;TPX2;Trap150	0.00439599	c2	http://www.broadinstitute.org/gsea/msigdb/cards/WHITFIELD_CELL_CYCLE_G2_M.html
DAZARD_RESPONSE_TO_UV_SCC_DN	7	129	123	21658	9.5548	1.251e-05	2309;23774;23515;23108;57680;4848;23613	FOXO3A;BRD1;MORC3;Rap1GAP2;CHD-8;NOT2;RACK7	0.00591098	c2	http://www.broadinstitute.org/gsea/msigdb/cards/DAZARD_RESPONSE_TO_UV_SCC_DN.html
NUCLEUS	23	129	1430	21658	2.70035	1.34751e-05	8507;2309;9282;8725;23774;7175;4790;3187;2956;1822;2308;4774;9656;4926;4841;54973;2976;10048;9169;29803;84365;22974;9967	ENC1;FOXO3A;Trap170;RMP;BRD1;TPR;NFkB-p105;hnRNP H1;MSH6;DRPLA;FOXO1A;NFI-A;MDC1;NuMA-1;NONO;CPSF3L;GTF3C2;RANBP9;SFRS2IP;REPIN1;NIFK;TPX2;Trap150	0.00653092	c5	http://www.broadinstitute.org/gsea/msigdb/cards/NUCLEUS.html
BLALOCK_ALZHEIMERS_DISEASE_UP	25	129	1691	21658	2.48213	2.20423e-05	2309;6449;10421;23774;7572;4790;6764;2802;2308;9112;8621;9686;4926;5339;4841;55833;2976;8570;29803;93973;55257;4848;10042;10801;23272	FOXO3A;SGTA;CD2BP2;BRD1;ZNF24;NFkB-p105;ST5;GOLGA3;FOXO1A;MTA1;CHED;VGLL4;NuMA-1;plectin 1;NONO;UBAP2;GTF3C2;KHSRP;REPIN1;ACTR8;MRGBP;NOT2;HMG2L1;9-Sep;RAP140	0.00946816	c2	http://www.broadinstitute.org/gsea/msigdb/cards/BLALOCK_ALZHEIMERS_DISEASE_UP.html
LIAO_METASTASIS	13	129	539	21658	4.04933	2.48335e-05	10059;8725;4605;2305;8621;9686;55833;283431;11273;256714;57648;10801;22880	DRP1;RMP;B-Myb;FOXM1;CHED;VGLL4;UBAP2;GAS2L3;A2LP;FLJ14503;KIAA1522;9-Sep;MORC2	0.0097782	c2	http://www.broadinstitute.org/gsea/msigdb/cards/LIAO_METASTASIS.html
MODULE_136	12	129	497	21658	4.05372	5.11522e-05	9282;23094;4605;23515;23367;23164;22866;29803;55775;55707;57648;473	Trap170;SIPA1L3;B-Myb;MORC3;LARP;RIP3;CNKSR2;REPIN1;TDP1;NECAP2;KIAA1522;RERE	0.0105069	c4	http://www.broadinstitute.org/gsea/msigdb/cards/MODULE_136.html
MORF_BUB1	5	129	52	21658	16.1434	2.20239e-05	3376;6426;2305;8570;22974	IARS;SF2;FOXM1;KHSRP;TPX2	0.0105069	c4	http://www.broadinstitute.org/gsea/msigdb/cards/MORF_BUB1.html
MORF_PRKAG1	8	129	219	21658	6.13302	6.34603e-05	6449;7175;2802;9112;9686;4841;23248;11273	SGTA;TPR;GOLGA3;MTA1;VGLL4;NONO;KIAA0460;A2LP	0.0105069	c4	http://www.broadinstitute.org/gsea/msigdb/cards/MORF_PRKAG1.html
MORF_RAF1	6	129	110	21658	9.15772	6.68029e-05	7175;23515;4841;23248;11273;4848	TPR;MORC3;NONO;KIAA0460;A2LP;NOT2	0.0105069	c4	http://www.broadinstitute.org/gsea/msigdb/cards/MORF_RAF1.html
MORF_SS18	5	129	61	21658	13.7616	4.50492e-05	7175;8621;23248;4848;473	TPR;CHED;KIAA0460;NOT2;RERE	0.0105069	c4	http://www.broadinstitute.org/gsea/msigdb/cards/MORF_SS18.html
MORF_TERF2IP	6	129	112	21658	8.99419	7.3475e-05	7175;23515;23248;11273;57680;4848	TPR;MORC3;KIAA0460;A2LP;CHD-8;NOT2	0.0105069	c4	http://www.broadinstitute.org/gsea/msigdb/cards/MORF_TERF2IP.html
RODRIGUES_THYROID_CARCINOMA_ANAPLASTIC_UP	15	129	722	21658	3.48805	3.15604e-05	10059;8507;7175;3376;2956;2305;5339;283431;23190;51203;84365;54443;27125;22974;9958	DRP1;ENC1;TPR;IARS;MSH6;FOXM1;plectin 1;GAS2L3;UBXD2;NUSAP1;NIFK;anillin;MCEF;TPX2;USP15	0.011471	c2	http://www.broadinstitute.org/gsea/msigdb/cards/RODRIGUES_THYROID_CARCINOMA_ANAPLASTIC_UP.html
MODULE_69	12	129	532	21658	3.78703	9.62259e-05	9282;23094;4605;23515;23367;23164;22866;29803;55775;55707;57648;473	Trap170;SIPA1L3;B-Myb;MORC3;LARP;RIP3;CNKSR2;REPIN1;TDP1;NECAP2;KIAA1522;RERE	0.0117946	c4	http://www.broadinstitute.org/gsea/msigdb/cards/MODULE_69.html
MORF_DDB1	8	129	241	21658	5.57316	0.000120706	6449;7175;2802;9686;4841;23248;11273;473	SGTA;TPR;GOLGA3;VGLL4;NONO;KIAA0460;A2LP;RERE	0.0129457	c4	http://www.broadinstitute.org/gsea/msigdb/cards/MORF_DDB1.html
DACOSTA_UV_RESPONSE_VIA_ERCC3_COMMON_DN	12	129	483	21658	4.17122	3.91045e-05	8507;2309;9873;7159;8621;9859;23332;4848;10042;10801;23272;23613	ENC1;FOXO3A;FCHSD2;53BP2;CHED;KAB1;CLASP1;NOT2;HMG2L1;9-Sep;RAP140;RACK7	0.0131978	c2	http://www.broadinstitute.org/gsea/msigdb/cards/DACOSTA_UV_RESPONSE_VIA_ERCC3_COMMON_DN.html
DNA_DIRECTED_RNA_POLYMERASEII_HOLOENZYME	5	129	67	21658	12.5292	6.85572e-05	9282;8725;54973;9169;9967	Trap170;RMP;CPSF3L;SFRS2IP;Trap150	0.0142403	c5	http://www.broadinstitute.org/gsea/msigdb/cards/DNA_DIRECTED_RNA_POLYMERASEII_HOLOENZYME.html
MACROMOLECULAR_COMPLEX_ASSEMBLY	9	129	280	21658	5.39651	5.73516e-05	9282;5195;3315;6426;10048;9169;54443;10801;9967	Trap170;PEX14;HSP27;SF2;RANBP9;SFRS2IP;anillin;9-Sep;Trap150	0.0142403	c5	http://www.broadinstitute.org/gsea/msigdb/cards/MACROMOLECULAR_COMPLEX_ASSEMBLY.html
POSITIVE_REGULATION_OF_TRANSCRIPTION_FROM_RNA_POLYMERASE_II_PROMOTER	5	129	65	21658	12.9147	5.98665e-05	2309;9282;2308;8878;9967	FOXO3A;Trap170;FOXO1A;SQSTM1;Trap150	0.0142403	c5	http://www.broadinstitute.org/gsea/msigdb/cards/POSITIVE_REGULATION_OF_TRANSCRIPTION_FROM_RNA_POLYMERASE_II_PROMOTER.html
RNA_METABOLIC_PROCESS	16	129	841	21658	3.19413	4.77804e-05	2309;9282;5195;8725;4790;6668;6426;2308;8878;4841;54973;2976;8570;9169;27125;9967	FOXO3A;Trap170;PEX14;RMP;NFkB-p105;SP2;SF2;FOXO1A;SQSTM1;NONO;CPSF3L;GTF3C2;KHSRP;SFRS2IP;MCEF;Trap150	0.0142403	c5	http://www.broadinstitute.org/gsea/msigdb/cards/RNA_METABOLIC_PROCESS.html
CELLULAR_COMPONENT_ASSEMBLY	9	129	298	21658	5.07055	9.10456e-05	9282;5195;3315;6426;10048;9169;54443;10801;9967	Trap170;PEX14;HSP27;SF2;RANBP9;SFRS2IP;anillin;9-Sep;Trap150	0.0156069	c5	http://www.broadinstitute.org/gsea/msigdb/cards/CELLULAR_COMPONENT_ASSEMBLY.html
CYTOSKELETAL_PART	8	129	235	21658	5.71545	0.000101992	4926;23332;10048;3619;54443;51474;10801;22974	NuMA-1;CLASP1;RANBP9;INCENP;anillin;eplin;9-Sep;TPX2	0.0156069	c5	http://www.broadinstitute.org/gsea/msigdb/cards/CYTOSKELETAL_PART.html
RNA_POLYMERASE_II_TRANSCRIPTION_MEDIATOR_ACTIVITY	3	129	13	21658	38.7442	0.000107337	9282;4848;9967	Trap170;NOT2;Trap150	0.0156069	c5	http://www.broadinstitute.org/gsea/msigdb/cards/RNA_POLYMERASE_II_TRANSCRIPTION_MEDIATOR_ACTIVITY.html
SPINDLE	4	129	39	21658	17.2196	0.000121047	4926;23332;3619;22974	NuMA-1;CLASP1;INCENP;TPX2	0.0160001	c5	http://www.broadinstitute.org/gsea/msigdb/cards/SPINDLE.html
SCHLOSSER_MYC_AND_SERUM_RESPONSE_SYNERGY	4	129	32	21658	20.9864	5.96575e-05	6449;9112;23367;8570	SGTA;MTA1;LARP;KHSRP	0.0187921	c2	http://www.broadinstitute.org/gsea/msigdb/cards/SCHLOSSER_MYC_AND_SERUM_RESPONSE_SYNERGY.html
MITOSIS	5	129	82	21658	10.2373	0.000168678	8621;4926;51203;54443;22974	CHED;NuMA-1;NUSAP1;anillin;TPX2	0.018866	c5	http://www.broadinstitute.org/gsea/msigdb/cards/MITOSIS.html
NUCLEOBASENUCLEOSIDENUCLEOTIDE_AND_NUCLEIC_ACID_METABOLIC_PROCESS	19	129	1244	21658	2.56426	0.000161866	2309;9282;5195;8725;7572;4790;2956;6668;6426;2308;8878;4841;54973;2976;8570;9169;29803;27125;9967	FOXO3A;Trap170;PEX14;RMP;ZNF24;NFkB-p105;MSH6;SP2;SF2;FOXO1A;SQSTM1;NONO;CPSF3L;GTF3C2;KHSRP;SFRS2IP;REPIN1;MCEF;Trap150	0.018866	c5	http://www.broadinstitute.org/gsea/msigdb/cards/NUCLEOBASENUCLEOSIDENUCLEOTIDE_AND_NUCLEIC_ACID_METABOLIC_PROCESS.html
GCNP_SHH_UP_EARLY.V1_UP	7	129	174	21658	6.75425	0.000103666	10421;2956;6426;9112;54443;4848;27125	CD2BP2;MSH6;SF2;MTA1;anillin;NOT2;MCEF	0.0195929	c6	http://www.broadinstitute.org/gsea/msigdb/cards/GCNP_SHH_UP_EARLY.V1_UP.html
AMIT_EGF_RESPONSE_480_HELA	7	129	164	21658	7.1661	7.26132e-05	8507;10174;9112;5339;57476;55742;10801	ENC1;vinexin;MTA1;plectin 1;GRAMD1B;PARVA;9-Sep	0.0201822	c2	http://www.broadinstitute.org/gsea/msigdb/cards/AMIT_EGF_RESPONSE_480_HELA.html
SCHAEFFER_PROSTATE_DEVELOPMENT_6HR_DN	12	129	514	21658	3.91965	7.00001e-05	10421;6764;4774;55700;23164;221908;27000;55742;51474;10801;23613;9967	CD2BP2;ST5;NFI-A;RPRC1;RIP3;MGC22793;ZRF1;PARVA;eplin;9-Sep;RACK7;Trap150	0.0201822	c2	http://www.broadinstitute.org/gsea/msigdb/cards/SCHAEFFER_PROSTATE_DEVELOPMENT_6HR_DN.html
KINSEY_TARGETS_OF_EWSR1_FLII_FUSION_UP	20	129	1278	21658	2.62741	7.70764e-05	8725;4605;3187;2956;6426;2305;8621;9656;4841;159090;129401;9712;283489;10048;256714;51203;84365;54443;22974;9107	RMP;B-Myb;hnRNP H1;MSH6;SF2;FOXM1;CHED;MDC1;NONO;FLJ44003;NUP35;USP6NL;KIAA1802;RANBP9;FLJ14503;NUSAP1;NIFK;anillin;TPX2;MTMR6	0.0202326	c2	http://www.broadinstitute.org/gsea/msigdb/cards/KINSEY_TARGETS_OF_EWSR1_FLII_FUSION_UP.html
M_PHASE_OF_MITOTIC_CELL_CYCLE	5	129	85	21658	9.87597	0.000197813	8621;4926;51203;54443;22974	CHED;NuMA-1;NUSAP1;anillin;TPX2	0.0205443	c5	http://www.broadinstitute.org/gsea/msigdb/cards/M_PHASE_OF_MITOTIC_CELL_CYCLE.html
MORF_TPR	6	129	144	21658	6.99548	0.000273318	5509;7175;8621;23248;57680;4848	PPP1R3D;TPR;CHED;KIAA0460;CHD-8;NOT2	0.0260563	c4	http://www.broadinstitute.org/gsea/msigdb/cards/MORF_TPR.html
RCGCANGCGY_V$NRF1_Q6	16	129	918	21658	2.92621	0.000130436	9873;3187;6764;6426;23515;54973;23248;79882;159090;2976;11273;22866;116224;55775;57620;55683	FCHSD2;hnRNP H1;ST5;SF2;MORC3;CPSF3L;KIAA0460;UKp68;FLJ44003;GTF3C2;A2LP;CNKSR2;C9orf42;TDP1;STIM2;SI1	0.0272611	c3	http://www.broadinstitute.org/gsea/msigdb/cards/RCGCANGCGY_V$NRF1_Q6.html
SCGGAAGY_V$ELK1_02	19	129	1199	21658	2.6605	0.000101106	9282;10421;7572;3187;10487;2802;8621;23515;23334;23332;57592;221908;2976;81559;84365;55707;55683;2686;22974	Trap170;CD2BP2;ZNF24;hnRNP H1;CAP1;GOLGA3;CHED;MORC3;KIAA0467;CLASP1;KIAA1441;MGC22793;GTF3C2;TRIM11;NIFK;NECAP2;SI1;GGTL3;TPX2	0.0272611	c3	http://www.broadinstitute.org/gsea/msigdb/cards/SCGGAAGY_V$ELK1_02.html
TACAATC,MIR-508	5	129	65	21658	12.9147	5.98665e-05	9873;6426;4841;23332;10048	FCHSD2;SF2;NONO;CLASP1;RANBP9	0.0272611	c3	http://www.broadinstitute.org/gsea/msigdb/cards/TACAATC,MIR-508.html
V$ETF_Q6	6	129	117	21658	8.60982	9.24992e-05	4774;8030;200186;23248;57592;473	NFI-A;CCDC6;TORC2;KIAA0460;KIAA1441;RERE	0.0272611	c3	http://www.broadinstitute.org/gsea/msigdb/cards/V$ETF_Q6.html
CYTOKINESIS	3	129	19	21658	26.5092	0.000287608	51203;3619;54443	NUSAP1;INCENP;anillin	0.0278788	c5	http://www.broadinstitute.org/gsea/msigdb/cards/CYTOKINESIS.html
CELL_DIVISION	3	129	21	21658	23.9845	0.000374743	51203;3619;54443	NUSAP1;INCENP;anillin	0.0320515	c5	http://www.broadinstitute.org/gsea/msigdb/cards/CELL_DIVISION.html
MICROTUBULE_CYTOSKELETON	6	129	152	21658	6.62729	0.000361103	4926;23332;10048;3619;10801;22974	NuMA-1;CLASP1;RANBP9;INCENP;9-Sep;TPX2	0.0320515	c5	http://www.broadinstitute.org/gsea/msigdb/cards/MICROTUBULE_CYTOSKELETON.html
MODULE_206	6	129	154	21658	6.54123	0.000386159	23515;57476;11273;9712;55742;4848	MORC3;GRAMD1B;A2LP;USP6NL;PARVA;NOT2	0.0331325	c4	http://www.broadinstitute.org/gsea/msigdb/cards/MODULE_206.html
CYTOSKELETON	9	129	367	21658	4.11723	0.000410282	3315;4926;23332;10048;3619;54443;51474;10801;22974	HSP27;NuMA-1;CLASP1;RANBP9;INCENP;anillin;eplin;9-Sep;TPX2	0.0331417	c5	http://www.broadinstitute.org/gsea/msigdb/cards/CYTOSKELETON.html
KOINUMA_TARGETS_OF_SMAD2_OR_SMAD3	15	129	824	21658	3.05628	0.000134932	8507;2309;4790;3187;6764;7706;9656;5339;79778;27000;29803;54443;51474;10801;23613	ENC1;FOXO3A;NFkB-p105;hnRNP H1;ST5;ZNF147;MDC1;plectin 1;MICALL2;ZRF1;REPIN1;anillin;eplin;9-Sep;RACK7	0.0335554	c2	http://www.broadinstitute.org/gsea/msigdb/cards/KOINUMA_TARGETS_OF_SMAD2_OR_SMAD3.html
GNF2_CDC2	4	129	62	21658	10.8317	0.000636465	4605;2305;51203;22974	B-Myb;FOXM1;NUSAP1;TPX2	0.0349729	c4	http://www.broadinstitute.org/gsea/msigdb/cards/GNF2_CDC2.html
GNF2_CENPF	4	129	62	21658	10.8317	0.000636465	4605;2305;51203;22974	B-Myb;FOXM1;NUSAP1;TPX2	0.0349729	c4	http://www.broadinstitute.org/gsea/msigdb/cards/GNF2_CENPF.html
MODULE_179	10	129	474	21658	3.54201	0.000621922	23094;23515;23367;23164;22866;29803;55775;55707;57648;473	SIPA1L3;MORC3;LARP;RIP3;CNKSR2;REPIN1;TDP1;NECAP2;KIAA1522;RERE	0.0349729	c4	http://www.broadinstitute.org/gsea/msigdb/cards/MODULE_179.html
MODULE_37	10	129	477	21658	3.51974	0.000652176	8507;9282;23515;23367;23164;29803;55775;55707;57648;473	ENC1;Trap170;MORC3;LARP;RIP3;REPIN1;TDP1;NECAP2;KIAA1522;RERE	0.0349729	c4	http://www.broadinstitute.org/gsea/msigdb/cards/MODULE_37.html
MORF_MSH2	4	129	61	21658	11.0093	0.000600622	3376;2956;6426;23379	IARS;MSH6;SF2;KIAA0947	0.0349729	c4	http://www.broadinstitute.org/gsea/msigdb/cards/MORF_MSH2.html
MORF_SMC1L1	4	129	62	21658	10.8317	0.000636465	2956;6426;4841;23379	MSH6;SF2;NONO;KIAA0947	0.0349729	c4	http://www.broadinstitute.org/gsea/msigdb/cards/MORF_SMC1L1.html
ZHOU_CELL_CYCLE_GENES_IN_IR_RESPONSE_24HR	6	129	128	21658	7.86991	0.000148192	4605;9656;129401;51203;54443;55775	B-Myb;MDC1;NUP35;NUSAP1;anillin;TDP1	0.0350104	c2	http://www.broadinstitute.org/gsea/msigdb/cards/ZHOU_CELL_CYCLE_GENES_IN_IR_RESPONSE_24HR.html
HALLMARK_G2M_CHECKPOINT	6	129	200	21658	5.03674	0.00144153	4605;6426;4926;51203;3619;22974	B-Myb;SF2;NuMA-1;NUSAP1;INCENP;TPX2	0.0360382	h	http://www.broadinstitute.org/gsea/msigdb/cards/HALLMARK_G2M_CHECKPOINT.html
GRESHOCK_CANCER_COPY_NUMBER_UP	9	129	323	21658	4.67809	0.000164233	2309;7175;2956;2308;4926;8030;27125;10801;9967	FOXO3A;TPR;MSH6;FOXO1A;NuMA-1;CCDC6;MCEF;9-Sep;Trap150	0.0369524	c2	http://www.broadinstitute.org/gsea/msigdb/cards/GRESHOCK_CANCER_COPY_NUMBER_UP.html
ENK_UV_RESPONSE_KERATINOCYTE_DN	11	129	485	21658	3.80785	0.0001812	2309;8725;7175;6426;8030;2976;8570;9169;4848;23613;22974	FOXO3A;RMP;TPR;SF2;CCDC6;GTF3C2;KHSRP;SFRS2IP;NOT2;RACK7;TPX2	0.0389169	c2	http://www.broadinstitute.org/gsea/msigdb/cards/ENK_UV_RESPONSE_KERATINOCYTE_DN.html
GNF2_MKI67	3	129	28	21658	17.9884	0.000807454	2305;51203;22974	FOXM1;NUSAP1;TPX2	0.0407527	c4	http://www.broadinstitute.org/gsea/msigdb/cards/GNF2_MKI67.html
GNF2_PCNA	4	129	68	21658	9.87597	0.000884036	4605;2305;51203;22974	B-Myb;FOXM1;NUSAP1;TPX2	0.042139	c4	http://www.broadinstitute.org/gsea/msigdb/cards/GNF2_PCNA.html
DIAZ_CHRONIC_MEYLOGENOUS_LEUKEMIA_UP	20	129	1382	21658	2.42969	0.000217221	10059;2309;8725;23774;7572;4790;2956;6426;9112;8878;7159;8030;55833;23367;8570;10048;9169;23613;550;51143	DRP1;FOXO3A;RMP;BRD1;ZNF24;NFkB-p105;MSH6;SF2;MTA1;SQSTM1;53BP2;CCDC6;UBAP2;LARP;KHSRP;RANBP9;SFRS2IP;RACK7;AUP1;DNCLI1	0.0424174	c2	http://www.broadinstitute.org/gsea/msigdb/cards/DIAZ_CHRONIC_MEYLOGENOUS_LEUKEMIA_UP.html
GINESTIER_BREAST_CANCER_ZNF217_AMPLIFIED_DN	9	129	335	21658	4.51052	0.00021387	23774;1822;23334;23108;23403;23367;84444;11273;8570	BRD1;DRPLA;KIAA0467;Rap1GAP2;FBX46;LARP;DOT1L;A2LP;KHSRP	0.0424174	c2	http://www.broadinstitute.org/gsea/msigdb/cards/GINESTIER_BREAST_CANCER_ZNF217_AMPLIFIED_DN.html
SPIELMAN_LYMPHOBLAST_EUROPEAN_VS_ASIAN_DN	12	129	584	21658	3.44982	0.000224431	8725;7572;4790;10487;6668;8878;8030;55421;9169;4848;473;51474	RMP;ZNF24;NFkB-p105;CAP1;SP2;SQSTM1;CCDC6;ELG;SFRS2IP;NOT2;RERE;eplin	0.0424174	c2	http://www.broadinstitute.org/gsea/msigdb/cards/SPIELMAN_LYMPHOBLAST_EUROPEAN_VS_ASIAN_DN.html
MARTINEZ_RB1_AND_TP53_TARGETS_DN	12	129	591	21658	3.40896	0.000249655	8507;4605;7175;10487;2308;4774;9112;4926;5339;9169;3619;9967	ENC1;B-Myb;TPR;CAP1;FOXO1A;NFI-A;MTA1;NuMA-1;plectin 1;SFRS2IP;INCENP;Trap150	0.0434178	c2	http://www.broadinstitute.org/gsea/msigdb/cards/MARTINEZ_RB1_AND_TP53_TARGETS_DN.html
MARTINEZ_TP53_TARGETS_DN	12	129	593	21658	3.39747	0.000257291	8507;4605;7175;10487;2308;4774;9112;4926;5339;9169;3619;9967	ENC1;B-Myb;TPR;CAP1;FOXO1A;NFI-A;MTA1;NuMA-1;plectin 1;SFRS2IP;INCENP;Trap150	0.0434178	c2	http://www.broadinstitute.org/gsea/msigdb/cards/MARTINEZ_TP53_TARGETS_DN.html
ZHANG_TLX_TARGETS_UP	5	129	89	21658	9.43211	0.000242448	6426;27000;3619;54443;10042	SF2;ZRF1;INCENP;anillin;HMG2L1	0.0434178	c2	http://www.broadinstitute.org/gsea/msigdb/cards/ZHANG_TLX_TARGETS_UP.html
MORF_CSNK1D	4	129	70	21658	9.5938	0.000979772	7175;23515;23248;57680	TPR;MORC3;KIAA0460;CHD-8	0.0442444	c4	http://www.broadinstitute.org/gsea/msigdb/cards/MORF_CSNK1D.html
RAMALHO_STEMNESS_UP	7	129	206	21658	5.70505	0.000282223	8725;3376;2549;79882;129401;84365;51474	RMP;IARS;Gab1;UKp68;NUP35;NIFK;eplin	0.0459829	c2	http://www.broadinstitute.org/gsea/msigdb/cards/RAMALHO_STEMNESS_UP.html
ZHANG_TLX_TARGETS_60HR_DN	8	129	277	21658	4.84885	0.000302248	4605;2956;6426;27000;3619;54443;10042;9967	B-Myb;MSH6;SF2;ZRF1;INCENP;anillin;HMG2L1;Trap150	0.0476041	c2	http://www.broadinstitute.org/gsea/msigdb/cards/ZHANG_TLX_TARGETS_60HR_DN.html

## Sheet: A2058_PI3Kdown
Geneset	x	X	n	N	Fold Enrichment	p	Entrez IDs	Gene Names	adjusted p	Geneset Collection	link to MsigDB Geneset
BLALOCK_ALZHEIMERS_DISEASE_UP	41	132	1691	21658	3.97818	9.90265e-15	9570;2309;9669;55660;8481;9945;23774;4000;3320;4001;2316;6672;1975;1017;6744;1523;9931;8087;2802;2308;5062;2803;5139;5339;5585;51574;25836;55740;6239;572;51773;988;25865;25937;65125;23303;26088;57509;23499;23524;8660	GOSR2;FOXO3A;eIF5B;FNBP3;OFD1;GFAT2;BRD1;lamin A/C;HSP90A;Lamin B1;FLNA;SP100;eIF4B;CDK2;SSFA2;CUTL1;HELZ;FXR1;GOLGA3;FOXO1A;PAK2;golgin-245;PDE3A;plectin 1;PKN1;LARP7;NIPBL;Mena;RREB-1;Bad;HBXAP;CDC5L;PKD2;TAZ;WNK1;KIF13B;GGA1;MTUS1;MACF1 iso2;SRm300;IRS-2	4.679e-11	c2	http://www.broadinstitute.org/gsea/msigdb/cards/BLALOCK_ALZHEIMERS_DISEASE_UP.html
RODRIGUES_THYROID_CARCINOMA_ANAPLASTIC_UP	25	132	722	21658	5.68129	2.94984e-12	9669;55660;983;3320;7153;2316;6672;6744;8087;10576;2673;4686;79026;5062;1978;5339;25836;29028;9736;54882;11073;51773;988;5411;51155	eIF5B;FNBP3;Cdc2;HSP90A;TOP2A;FLNA;SP100;SSFA2;FXR1;CCT2;GFAT;NCBP1;AHNAK;PAK2;4E-BP1;plectin 1;NIPBL;ATAD2;USP34;ANKHD1;TOPBP1;HBXAP;CDC5L;PNN;Hn1	6.96901e-09	c2	http://www.broadinstitute.org/gsea/msigdb/cards/RODRIGUES_THYROID_CARCINOMA_ANAPLASTIC_UP.html
REACTOME_SIGNALING_BY_FGFR_IN_DISEASE	11	132	127	21658	14.2113	7.92096e-10	2309;10253;983;5566;5335;1523;7249;2308;11052;572;84335	FOXO3A;Spry2;Cdc2;PKACa;PLCG1;CUTL1;tuberin;FOXO1A;CPSF6;Bad;Akt1S1	1.24755e-06	c2	http://www.broadinstitute.org/gsea/msigdb/cards/REACTOME_SIGNALING_BY_FGFR_IN_DISEASE.html
REACTOME_NGF_SIGNALLING_VIA_TRKA_FROM_THE_PLASMA_MEMBRANE	11	132	137	21658	13.174	1.67148e-09	2309;983;5566;5335;1398;7249;2308;572;84335;57498;8660	FOXO3A;Cdc2;PKACa;PLCG1;Crk;tuberin;FOXO1A;Bad;Akt1S1;Kidins220;IRS-2	1.97443e-06	c2	http://www.broadinstitute.org/gsea/msigdb/cards/REACTOME_NGF_SIGNALLING_VIA_TRKA_FROM_THE_PLASMA_MEMBRANE.html
REACTOME_SIGNALING_BY_EGFR_IN_CANCER	10	132	109	21658	15.0528	2.86814e-09	2309;10253;983;3320;5566;5335;7249;2308;572;84335	FOXO3A;Spry2;Cdc2;HSP90A;PKACa;PLCG1;tuberin;FOXO1A;Bad;Akt1S1	2.7104e-06	c2	http://www.broadinstitute.org/gsea/msigdb/cards/REACTOME_SIGNALING_BY_EGFR_IN_CANCER.html
DACOSTA_UV_RESPONSE_VIA_ERCC3_DN	22	132	855	21658	4.22183	1.46242e-08	23140;2309;7153;4001;6672;1523;9931;8087;9493;6575;2803;26005;23384;25836;9736;23332;11073;27000;25937;57498;23499;51592	ZZEF1;FOXO3A;TOP2A;Lamin B1;SP100;CUTL1;HELZ;FXR1;KIF23;SLC20A2;golgin-245;FLJ43906;SPECC1L;NIPBL;USP34;CLASP1;TOPBP1;ZRF1;TAZ;Kidins220;MACF1 iso2;TIF1-gamma	9.87135e-06	c2	http://www.broadinstitute.org/gsea/msigdb/cards/DACOSTA_UV_RESPONSE_VIA_ERCC3_DN.html
REACTOME_DOWNSTREAM_SIGNAL_TRANSDUCTION	9	132	95	21658	15.544	1.41032e-08	2309;983;5566;5335;1398;7249;2308;572;84335	FOXO3A;Cdc2;PKACa;PLCG1;Crk;tuberin;FOXO1A;Bad;Akt1S1	9.87135e-06	c2	http://www.broadinstitute.org/gsea/msigdb/cards/REACTOME_DOWNSTREAM_SIGNAL_TRANSDUCTION.html
KEGG_INSULIN_SIGNALING_PATHWAY	10	132	137	21658	11.9763	2.21881e-08	5566;1398;7249;6194;2308;1978;5139;572;5257;8660	PKACa;Crk;tuberin;S6;FOXO1A;4E-BP1;PDE3A;Bad;PHKB;IRS-2	1.2137e-05	c2	http://www.broadinstitute.org/gsea/msigdb/cards/KEGG_INSULIN_SIGNALING_PATHWAY.html
REACTOME_SIGNALING_BY_ERBB2	9	132	101	21658	14.6206	2.31181e-08	2309;983;3320;5566;5335;7249;2308;572;84335	FOXO3A;Cdc2;HSP90A;PKACa;PLCG1;tuberin;FOXO1A;Bad;Akt1S1	1.2137e-05	c2	http://www.broadinstitute.org/gsea/msigdb/cards/REACTOME_SIGNALING_BY_ERBB2.html
REACTOME_SIGNALING_BY_FGFR	9	132	112	21658	13.1847	5.31828e-08	2309;10253;983;5566;5335;7249;2308;572;84335	FOXO3A;Spry2;Cdc2;PKACa;PLCG1;tuberin;FOXO1A;Bad;Akt1S1	2.51289e-05	c2	http://www.broadinstitute.org/gsea/msigdb/cards/REACTOME_SIGNALING_BY_FGFR.html
KOBAYASHI_EGFR_SIGNALING_24HR_DN	12	132	251	21658	7.84426	7.19988e-08	983;203068;7153;4001;1017;10376;9493;29028;6574;54517;25937;5411	Cdc2;tubulin, beta-1;TOP2A;Lamin B1;CDK2;tubulin, alpha, ubiquitous;KIF23;ATAD2;SLC20A1;FLJ20485;TAZ;PNN	3.09267e-05	c2	http://www.broadinstitute.org/gsea/msigdb/cards/KOBAYASHI_EGFR_SIGNALING_24HR_DN.html
REACTOME_SIGNALING_BY_PDGF	9	132	122	21658	12.1039	1.05774e-07	2309;983;5566;5335;1398;7249;2308;572;84335	FOXO3A;Cdc2;PKACa;PLCG1;Crk;tuberin;FOXO1A;Bad;Akt1S1	4.16486e-05	c2	http://www.broadinstitute.org/gsea/msigdb/cards/REACTOME_SIGNALING_BY_PDGF.html
BENPORATH_CYCLING_GENES	18	132	648	21658	4.55766	1.15019e-07	4000;7153;4001;1398;8087;9493;29896;9656;51574;25836;23367;29028;55729;51530;64225;11073;5411;51155	lamin A/C;TOP2A;Lamin B1;Crk;FXR1;KIF23;TRA2A;MDC1;LARP7;NIPBL;LARP;ATAD2;ATF7IP;NIPA;ARL6IP2;TOPBP1;PNN;Hn1	4.18049e-05	c2	http://www.broadinstitute.org/gsea/msigdb/cards/BENPORATH_CYCLING_GENES.html
BENPORATH_SOX2_TARGETS	19	132	734	21658	4.24719	1.43903e-07	983;203068;7431;7153;4686;2308;29896;9656;51574;29028;81608;84717;54882;84335;51773;27000;56916;26088;51155	Cdc2;tubulin, beta-1;vimentin;TOP2A;NCBP1;FOXO1A;TRA2A;MDC1;LARP7;ATAD2;FIP1L1;HDGF2;ANKHD1;Akt1S1;HBXAP;ZRF1;SMARCAD1;GGA1;Hn1	4.64773e-05	c2	http://www.broadinstitute.org/gsea/msigdb/cards/BENPORATH_SOX2_TARGETS.html
REACTOME_SIGNALLING_BY_NGF	11	132	217	21658	8.3172	1.47547e-07	2309;983;5566;5335;1398;7249;2308;572;84335;57498;8660	FOXO3A;Cdc2;PKACa;PLCG1;Crk;tuberin;FOXO1A;Bad;Akt1S1;Kidins220;IRS-2	4.64773e-05	c2	http://www.broadinstitute.org/gsea/msigdb/cards/REACTOME_SIGNALLING_BY_NGF.html
PID_PI3KCIAKTPATHWAY	6	132	35	21658	28.1273	1.66551e-07	2309;9882;3320;5566;2308;572	FOXO3A;TBC1D4;HSP90A;PKACa;FOXO1A;Bad	4.91847e-05	c2	http://www.broadinstitute.org/gsea/msigdb/cards/PID_PI3KCIAKTPATHWAY.html
PATIL_LIVER_CANCER	19	132	747	21658	4.17328	1.87286e-07	983;203068;7431;7153;5335;9493;8682;23367;29028;80115;80223;55740;10397;84335;114804;65125;57446;55971;51155	Cdc2;tubulin, beta-1;vimentin;TOP2A;PLCG1;KIF23;PEA-15;LARP;ATAD2;BAIAP2L2;Rab11FIP1;Mena;NDRG1;Akt1S1;RNF157;WNK1;NDRG3;IRTKS;Hn1	5.20546e-05	c2	http://www.broadinstitute.org/gsea/msigdb/cards/PATIL_LIVER_CANCER.html
GGGCGGR_V$SP1_Q6	42	132	2940	21658	2.34394	6.65256e-08	23053;23140;2309;5208;9945;3315;983;7431;7153;8531;5566;2316;1975;1017;1398;10576;2802;79026;5062;29896;5339;25836;29941;55729;23673;54882;55740;64225;572;84335;85021;54822;51773;25865;85456;65125;55229;54927;26088;51155;51592;8660	LOC196752;ZZEF1;FOXO3A;PFKFB2;GFAT2;HSP27;Cdc2;vimentin;TOP2A;NF-GMB;PKACa;FLNA;eIF4B;CDK2;Crk;CCT2;GOLGA3;AHNAK;PAK2;TRA2A;plectin 1;NIPBL;PKN3;ATF7IP;STX12;ANKHD1;Mena;ARL6IP2;Bad;Akt1S1;REPS1;ChaK1;HBXAP;PKD2;TNKS1BP1;WNK1;PANK4;CHCHD3;GGA1;Hn1;TIF1-gamma;IRS-2	5.56154e-05	c3	http://www.broadinstitute.org/gsea/msigdb/cards/GGGCGGR_V$SP1_Q6.html
NUCLEUS	28	132	1430	21658	3.21267	4.04836e-08	6829;2309;6840;23774;983;7153;4001;2316;6672;1017;1398;7249;8087;6194;4686;2308;5511;29896;9815;9656;11052;29941;55729;284058;11073;6239;51773;11244	SPT5;FOXO3A;supervillin;BRD1;Cdc2;TOP2A;Lamin B1;FLNA;SP100;CDK2;Crk;tuberin;FXR1;S6;NCBP1;FOXO1A;NIPP-1;TRA2A;GIT2;MDC1;CPSF6;PKN3;ATF7IP;LOC284058;TOPBP1;RREB-1;HBXAP;ZHX1	5.88631e-05	c5	http://www.broadinstitute.org/gsea/msigdb/cards/NUCLEUS.html
KINSEY_TARGETS_OF_EWSR1_FLII_FUSION_UP	25	132	1278	21658	3.20962	2.51191e-07	9669;55660;23683;983;3320;7153;4001;1017;1523;10576;9493;2673;4686;5511;5062;1978;9656;5587;29028;64225;6574;54517;988;23303;11244	eIF5B;FNBP3;PKD3;Cdc2;HSP90A;TOP2A;Lamin B1;CDK2;CUTL1;CCT2;KIF23;GFAT;NCBP1;NIPP-1;PAK2;4E-BP1;MDC1;PKD1;ATAD2;ARL6IP2;SLC20A1;FLJ20485;CDC5L;KIF13B;ZHX1	6.40647e-05	c2	http://www.broadinstitute.org/gsea/msigdb/cards/KINSEY_TARGETS_OF_EWSR1_FLII_FUSION_UP.html
REACTOME_PI3K_AKT_ACTIVATION	6	132	38	21658	25.9067	2.57615e-07	2309;7249;2308;572;84335;8660	FOXO3A;tuberin;FOXO1A;Bad;Akt1S1;IRS-2	6.40647e-05	c2	http://www.broadinstitute.org/gsea/msigdb/cards/REACTOME_PI3K_AKT_ACTIVATION.html
REACTOME_DOWNSTREAM_SIGNALING_OF_ACTIVATED_FGFR	8	132	100	21658	13.1261	3.10236e-07	2309;983;5566;5335;7249;2308;572;84335	FOXO3A;Cdc2;PKACa;PLCG1;tuberin;FOXO1A;Bad;Akt1S1	7.32932e-05	c2	http://www.broadinstitute.org/gsea/msigdb/cards/REACTOME_DOWNSTREAM_SIGNALING_OF_ACTIVATED_FGFR.html
SCGGAAGY_V$ELK1_02	24	132	1199	21658	3.28425	3.02553e-07	23053;6829;9570;23140;10627;7249;6194;2802;4686;9815;23352;25836;29941;23332;23673;54882;572;5257;84335;56916;79886;51076;2686;26088	LOC196752;SPT5;GOSR2;ZZEF1;MRLC2;tuberin;S6;GOLGA3;NCBP1;GIT2;UBR4;NIPBL;PKN3;CLASP1;STX12;ANKHD1;Bad;PHKB;Akt1S1;SMARCAD1;FLJ13657;CUTC;GGTL3;GGA1	0.000126467	c3	http://www.broadinstitute.org/gsea/msigdb/cards/SCGGAAGY_V$ELK1_02.html
FUJII_YBX1_TARGETS_DN	10	132	202	21658	8.12256	6.83278e-07	55660;7153;4001;2316;1017;9493;29028;23673;55740;5257	FNBP3;TOP2A;Lamin B1;FLNA;CDK2;KIF23;ATAD2;STX12;Mena;PHKB	0.000153391	c2	http://www.broadinstitute.org/gsea/msigdb/cards/FUJII_YBX1_TARGETS_DN.html
HAMAI_APOPTOSIS_VIA_TRAIL_UP	16	132	584	21658	4.49523	7.35609e-07	8417;9669;8087;9493;2803;25836;29028;55729;55740;51773;988;5411;56916;11244;57498;51592	STX7;eIF5B;FXR1;KIF23;golgin-245;NIPBL;ATAD2;ATF7IP;Mena;HBXAP;CDC5L;PNN;SMARCAD1;ZHX1;Kidins220;TIF1-gamma	0.000153391	c2	http://www.broadinstitute.org/gsea/msigdb/cards/HAMAI_APOPTOSIS_VIA_TRAIL_UP.html
PUJANA_BRCA1_PCC_NETWORK	28	132	1652	21658	2.78095	7.46664e-07	5208;9669;55660;983;3320;7153;5335;4001;6672;1975;1017;6194;10376;10576;9493;4686;5511;5062;29896;9815;5585;51574;9736;6574;11073;6239;27000;5411	PFKFB2;eIF5B;FNBP3;Cdc2;HSP90A;TOP2A;PLCG1;Lamin B1;SP100;eIF4B;CDK2;S6;tubulin, alpha, ubiquitous;CCT2;KIF23;NCBP1;NIPP-1;PAK2;TRA2A;GIT2;PKN1;LARP7;USP34;SLC20A1;TOPBP1;RREB-1;ZRF1;PNN	0.000153391	c2	http://www.broadinstitute.org/gsea/msigdb/cards/PUJANA_BRCA1_PCC_NETWORK.html
DAZARD_RESPONSE_TO_UV_NHEK_DN	12	132	318	21658	6.19154	8.20365e-07	2309;196441;7153;4001;9931;9493;2308;9656;51574;25836;23332;57509	FOXO3A;PSRC2;TOP2A;Lamin B1;HELZ;KIF23;FOXO1A;MDC1;LARP7;NIPBL;CLASP1;MTUS1	0.000161509	c2	http://www.broadinstitute.org/gsea/msigdb/cards/DAZARD_RESPONSE_TO_UV_NHEK_DN.html
REACTOME_MITOTIC_G2_G2_M_PHASES	7	132	81	21658	14.1794	1.07711e-06	8481;983;203068;3320;5566;1017;23332	OFD1;Cdc2;tubulin, beta-1;HSP90A;PKACa;CDK2;CLASP1	0.000203573	c2	http://www.broadinstitute.org/gsea/msigdb/cards/REACTOME_MITOTIC_G2_G2_M_PHASES.html
REGULATION_OF_CELLULAR_METABOLIC_PROCESS	19	132	787	21658	3.96117	4.07042e-07	6829;2309;3315;3320;8531;2316;6672;1975;1017;1523;1398;4686;2308;55729;23332;6239;51773;56916;11244	SPT5;FOXO3A;HSP27;HSP90A;NF-GMB;FLNA;SP100;eIF4B;CDK2;CUTL1;Crk;NCBP1;FOXO1A;ATF7IP;CLASP1;RREB-1;HBXAP;SMARCAD1;ZHX1	0.000246634	c5	http://www.broadinstitute.org/gsea/msigdb/cards/REGULATION_OF_CELLULAR_METABOLIC_PROCESS.html
REGULATION_OF_METABOLIC_PROCESS	19	132	799	21658	3.90168	5.08873e-07	6829;2309;3315;3320;8531;2316;6672;1975;1017;1523;1398;4686;2308;55729;23332;6239;51773;56916;11244	SPT5;FOXO3A;HSP27;HSP90A;NF-GMB;FLNA;SP100;eIF4B;CDK2;CUTL1;Crk;NCBP1;FOXO1A;ATF7IP;CLASP1;RREB-1;HBXAP;SMARCAD1;ZHX1	0.000246634	c5	http://www.broadinstitute.org/gsea/msigdb/cards/REGULATION_OF_METABOLIC_PROCESS.html
REACTOME_INSULIN_RECEPTOR_SIGNALLING_CASCADE	7	132	87	21658	13.2015	1.68521e-06	983;1975;1398;7249;6194;1978;8660	Cdc2;eIF4B;Crk;tuberin;S6;4E-BP1;IRS-2	0.000306254	c2	http://www.broadinstitute.org/gsea/msigdb/cards/REACTOME_INSULIN_RECEPTOR_SIGNALLING_CASCADE.html
REACTOME_PIP3_ACTIVATES_AKT_SIGNALING	5	132	29	21658	28.2889	1.82683e-06	2309;7249;2308;572;84335	FOXO3A;tuberin;FOXO1A;Bad;Akt1S1	0.000308278	c2	http://www.broadinstitute.org/gsea/msigdb/cards/REACTOME_PIP3_ACTIVATES_AKT_SIGNALING.html
ZHOU_CELL_CYCLE_GENES_IN_IR_RESPONSE_24HR	8	132	128	21658	10.2547	1.8001e-06	983;7153;4001;1017;9493;9656;11073;51155	Cdc2;TOP2A;Lamin B1;CDK2;KIF23;MDC1;TOPBP1;Hn1	0.000308278	c2	http://www.broadinstitute.org/gsea/msigdb/cards/ZHOU_CELL_CYCLE_GENES_IN_IR_RESPONSE_24HR.html
DACOSTA_UV_RESPONSE_VIA_ERCC3_COMMON_DN	14	132	483	21658	4.75582	2.01504e-06	2309;7153;4001;1523;9931;8087;9493;2803;26005;23384;25836;23332;11073;51592	FOXO3A;TOP2A;Lamin B1;CUTL1;HELZ;FXR1;KIF23;golgin-245;FLJ43906;SPECC1L;NIPBL;CLASP1;TOPBP1;TIF1-gamma	0.000328312	c2	http://www.broadinstitute.org/gsea/msigdb/cards/DACOSTA_UV_RESPONSE_VIA_ERCC3_COMMON_DN.html
PUJANA_ATM_PCC_NETWORK	25	132	1442	21658	2.84459	2.20975e-06	5208;9669;55660;8481;23774;983;7153;5335;4001;6672;4163;1975;1523;6194;4686;5062;29896;9815;5585;51574;9736;11073;6239;27000;5411	PFKFB2;eIF5B;FNBP3;OFD1;BRD1;Cdc2;TOP2A;PLCG1;Lamin B1;SP100;MCC;eIF4B;CUTL1;S6;NCBP1;PAK2;TRA2A;GIT2;PKN1;LARP7;USP34;TOPBP1;RREB-1;ZRF1;PNN	0.000348036	c2	http://www.broadinstitute.org/gsea/msigdb/cards/PUJANA_ATM_PCC_NETWORK.html
REACTOME_LOSS_OF_NLP_FROM_MITOTIC_CENTROSOMES	6	132	59	21658	16.6857	2.71653e-06	8481;983;203068;3320;5566;23332	OFD1;Cdc2;tubulin, beta-1;HSP90A;PKACa;CLASP1	0.000414052	c2	http://www.broadinstitute.org/gsea/msigdb/cards/REACTOME_LOSS_OF_NLP_FROM_MITOTIC_CENTROSOMES.html
KOINUMA_TARGETS_OF_SMAD2_OR_SMAD3	18	132	824	21658	3.58418	3.3683e-06	2309;5208;6840;203068;7431;9931;79026;9656;5339;11052;9644;29028;55740;6574;10397;27000;25937;55971	FOXO3A;PFKFB2;supervillin;tubulin, beta-1;vimentin;HELZ;AHNAK;MDC1;plectin 1;CPSF6;Tks5;ATAD2;Mena;SLC20A1;NDRG1;ZRF1;TAZ;IRTKS	0.000497351	c2	http://www.broadinstitute.org/gsea/msigdb/cards/KOINUMA_TARGETS_OF_SMAD2_OR_SMAD3.html
TGCCTTA,MIR-124A	15	132	552	21658	4.45858	1.84708e-06	10253;4000;79026;9815;8682;5587;23384;23367;55729;6239;84335;5411;56916;26088;23499	Spry2;lamin A/C;AHNAK;GIT2;PEA-15;PKD1;SPECC1L;LARP;ATF7IP;RREB-1;Akt1S1;PNN;SMARCAD1;GGA1;MACF1 iso2	0.000514718	c3	http://www.broadinstitute.org/gsea/msigdb/cards/TGCCTTA,MIR-124A.html
TAGCTTT,MIR-9	10	132	236	21658	6.95236	2.62056e-06	5335;1398;8087;5511;2803;11052;55740;51773;11244;51592	PLCG1;Crk;FXR1;NIPP-1;golgin-245;CPSF6;Mena;HBXAP;ZHX1;TIF1-gamma	0.000547697	c3	http://www.broadinstitute.org/gsea/msigdb/cards/TAGCTTT,MIR-9.html
WANG_TUMOR_INVASIVENESS_UP	12	132	374	21658	5.26446	4.16311e-06	6829;8417;9669;203068;3320;7431;1975;6194;10376;10576;27000;5411	SPT5;STX7;eIF5B;tubulin, beta-1;HSP90A;vimentin;eIF4B;S6;tubulin, alpha, ubiquitous;CCT2;ZRF1;PNN	0.000596081	c2	http://www.broadinstitute.org/gsea/msigdb/cards/WANG_TUMOR_INVASIVENESS_UP.html
CHEMNITZ_RESPONSE_TO_PROSTAGLANDIN_E2_UP	8	132	146	21658	8.99045	4.55477e-06	7153;4001;10763;287;1978;8682;23367;29028	TOP2A;Lamin B1;nestin;ANK2;4E-BP1;PEA-15;LARP;ATAD2	0.000632978	c2	http://www.broadinstitute.org/gsea/msigdb/cards/CHEMNITZ_RESPONSE_TO_PROSTAGLANDIN_E2_UP.html
REACTOME_RECRUITMENT_OF_MITOTIC_CENTROSOME_PROTEINS_AND_COMPLEXES	6	132	66	21658	14.916	4.96345e-06	8481;983;203068;3320;5566;23332	OFD1;Cdc2;tubulin, beta-1;HSP90A;PKACa;CLASP1	0.000670066	c2	http://www.broadinstitute.org/gsea/msigdb/cards/REACTOME_RECRUITMENT_OF_MITOTIC_CENTROSOME_PROTEINS_AND_COMPLEXES.html
SIG_PIP3_SIGNALING_IN_CARDIAC_MYOCTES	6	132	67	21658	14.6934	5.38125e-06	2309;1017;7249;5062;572;8660	FOXO3A;CDK2;tuberin;PAK2;Bad;IRS-2	0.000706289	c2	http://www.broadinstitute.org/gsea/msigdb/cards/SIG_PIP3_SIGNALING_IN_CARDIAC_MYOCTES.html
REACTOME_GAB1_SIGNALOSOME	5	132	38	21658	21.5889	6.04964e-06	2309;7249;2308;572;84335	FOXO3A;tuberin;FOXO1A;Bad;Akt1S1	0.000752225	c2	http://www.broadinstitute.org/gsea/msigdb/cards/REACTOME_GAB1_SIGNALOSOME.html
REACTOME_PI3K_EVENTS_IN_ERBB4_SIGNALING	5	132	38	21658	21.5889	6.04964e-06	2309;7249;2308;572;84335	FOXO3A;tuberin;FOXO1A;Bad;Akt1S1	0.000752225	c2	http://www.broadinstitute.org/gsea/msigdb/cards/REACTOME_PI3K_EVENTS_IN_ERBB4_SIGNALING.html
DAZARD_UV_RESPONSE_CLUSTER_G6	8	132	153	21658	8.57912	6.32548e-06	2309;7153;4001;9493;2308;51574;23332;57509	FOXO3A;TOP2A;Lamin B1;KIF23;FOXO1A;LARP7;CLASP1;MTUS1	0.000766356	c2	http://www.broadinstitute.org/gsea/msigdb/cards/DAZARD_UV_RESPONSE_CLUSTER_G6.html
REACTOME_SIGNALING_BY_INSULIN_RECEPTOR	7	132	108	21658	10.6345	6.4927e-06	983;1975;1398;7249;6194;1978;8660	Cdc2;eIF4B;Crk;tuberin;S6;4E-BP1;IRS-2	0.00076695	c2	http://www.broadinstitute.org/gsea/msigdb/cards/REACTOME_SIGNALING_BY_INSULIN_RECEPTOR.html
ACEVEDO_LIVER_CANCER_UP	19	132	973	21658	3.20395	8.53575e-06	3315;7431;5335;2803;9656;51574;81608;9736;284058;64225;11073;988;25865;5411;54927;55971;51155;57498;8660	HSP27;vimentin;PLCG1;golgin-245;MDC1;LARP7;FIP1L1;USP34;LOC284058;ARL6IP2;TOPBP1;CDC5L;PKD2;PNN;CHCHD3;IRTKS;Hn1;Kidins220;IRS-2	0.000983693	c2	http://www.broadinstitute.org/gsea/msigdb/cards/ACEVEDO_LIVER_CANCER_UP.html
YAMAZAKI_TCEB3_TARGETS_DN	9	132	215	21658	6.86829	9.27222e-06	203068;3320;7153;8087;10376;2803;55740;6574;988	tubulin, beta-1;HSP90A;TOP2A;FXR1;tubulin, alpha, ubiquitous;golgin-245;Mena;SLC20A1;CDC5L	0.00104313	c2	http://www.broadinstitute.org/gsea/msigdb/cards/YAMAZAKI_TCEB3_TARGETS_DN.html
BLUM_RESPONSE_TO_SALIRASIB_DN	11	132	342	21658	5.27729	1.04206e-05	4000;3315;983;203068;3320;7153;1017;9493;11073;25937;51155	lamin A/C;HSP27;Cdc2;tubulin, beta-1;HSP90A;TOP2A;CDK2;KIF23;TOPBP1;TAZ;Hn1	0.00111903	c2	http://www.broadinstitute.org/gsea/msigdb/cards/BLUM_RESPONSE_TO_SALIRASIB_DN.html
REACTOME_PROLONGED_ERK_ACTIVATION_EVENTS	4	132	19	21658	34.5423	1.04193e-05	983;5335;1398;57498	Cdc2;PLCG1;Crk;Kidins220	0.00111903	c2	http://www.broadinstitute.org/gsea/msigdb/cards/REACTOME_PROLONGED_ERK_ACTIVATION_EVENTS.html
REACTOME_PI3K_EVENTS_IN_ERBB2_SIGNALING	5	132	44	21658	18.645	1.16405e-05	2309;7249;2308;572;84335	FOXO3A;tuberin;FOXO1A;Bad;Akt1S1	0.00122225	c2	http://www.broadinstitute.org/gsea/msigdb/cards/REACTOME_PI3K_EVENTS_IN_ERBB2_SIGNALING.html
CHICAS_RB1_TARGETS_CONFLUENT	14	132	567	21658	4.05125	1.19936e-05	9669;4000;3315;203068;7431;2316;10763;10376;79026;1978;8682;57568;51155;57509	eIF5B;lamin A/C;HSP27;tubulin, beta-1;vimentin;FLNA;nestin;tubulin, alpha, ubiquitous;AHNAK;4E-BP1;PEA-15;SIPA1L2;Hn1;MTUS1	0.00122339	c2	http://www.broadinstitute.org/gsea/msigdb/cards/CHICAS_RB1_TARGETS_CONFLUENT.html
REACTOME_SIGNALING_BY_SCF_KIT	6	132	78	21658	12.6212	1.21691e-05	2309;983;7249;2308;572;84335	FOXO3A;Cdc2;tuberin;FOXO1A;Bad;Akt1S1	0.00122339	c2	http://www.broadinstitute.org/gsea/msigdb/cards/REACTOME_SIGNALING_BY_SCF_KIT.html
PID_MET_PATHWAY	6	132	80	21658	12.3057	1.39369e-05	5335;1398;5062;1978;572;84335	PLCG1;Crk;PAK2;4E-BP1;Bad;Akt1S1	0.00137191	c2	http://www.broadinstitute.org/gsea/msigdb/cards/PID_MET_PATHWAY.html
BIOCARTA_AKT_PATHWAY	4	132	22	21658	29.832	1.73449e-05	2309;3320;2308;572	FOXO3A;HSP90A;FOXO1A;Bad	0.00163909	c2	http://www.broadinstitute.org/gsea/msigdb/cards/BIOCARTA_AKT_PATHWAY.html
NUYTTEN_EZH2_TARGETS_DN	19	132	1024	21658	3.04437	1.72227e-05	55660;983;7153;4001;6672;1523;6194;10576;9493;5062;29896;9815;9656;23367;29028;11073;54517;25937;79886	FNBP3;Cdc2;TOP2A;Lamin B1;SP100;CUTL1;S6;CCT2;KIF23;PAK2;TRA2A;GIT2;MDC1;LARP;ATAD2;TOPBP1;FLJ20485;TAZ;FLJ13657	0.00163909	c2	http://www.broadinstitute.org/gsea/msigdb/cards/NUYTTEN_EZH2_TARGETS_DN.html
BIOCARTA_MTOR_PATHWAY	4	132	23	21658	28.5349	2.0266e-05	1975;7249;6194;1978	eIF4B;tuberin;S6;4E-BP1	0.00187759	c2	http://www.broadinstitute.org/gsea/msigdb/cards/BIOCARTA_MTOR_PATHWAY.html
PILON_KLF1_TARGETS_DN	28	132	1972	21658	2.32968	2.09552e-05	23140;23683;6840;23774;7431;4001;1975;4686;79026;2308;5511;5062;29896;9815;11052;23367;55729;23332;254102;64225;6239;85021;116224;988;65125;85395;57509;57498	ZZEF1;PKD3;supervillin;BRD1;vimentin;Lamin B1;eIF4B;NCBP1;AHNAK;FOXO1A;NIPP-1;PAK2;TRA2A;GIT2;CPSF6;LARP;ATF7IP;CLASP1;EHBP1L1;ARL6IP2;RREB-1;REPS1;C9orf42;CDC5L;WNK1;C21orf70;MTUS1;Kidins220	0.00188328	c2	http://www.broadinstitute.org/gsea/msigdb/cards/PILON_KLF1_TARGETS_DN.html
WHITFIELD_CELL_CYCLE_G2	8	132	182	21658	7.21212	2.11246e-05	983;203068;7153;4001;9493;25836;64225;51155	Cdc2;tubulin, beta-1;TOP2A;Lamin B1;KIF23;NIPBL;ARL6IP2;Hn1	0.00188328	c2	http://www.broadinstitute.org/gsea/msigdb/cards/WHITFIELD_CELL_CYCLE_G2.html
HALLMARK_E2F_TARGETS	8	132	200	21658	6.56303	4.03189e-05	983;203068;7153;4001;5511;29028;5411;51155	Cdc2;tubulin, beta-1;TOP2A;Lamin B1;NIPP-1;ATAD2;PNN;Hn1	0.00201594	h	http://www.broadinstitute.org/gsea/msigdb/cards/HALLMARK_E2F_TARGETS.html
PUJANA_CHEK2_PCC_NETWORK	16	132	779	21658	3.36998	2.58061e-05	9669;983;3320;7153;4001;6672;6194;10376;10576;4686;5511;11052;51574;11073;27000;5411	eIF5B;Cdc2;HSP90A;TOP2A;Lamin B1;SP100;S6;tubulin, alpha, ubiquitous;CCT2;NCBP1;NIPP-1;CPSF6;LARP7;TOPBP1;ZRF1;PNN	0.00224702	c2	http://www.broadinstitute.org/gsea/msigdb/cards/PUJANA_CHEK2_PCC_NETWORK.html
REACTOME_SIGNALING_BY_ERBB4	6	132	90	21658	10.9384	2.61558e-05	2309;983;7249;2308;572;84335	FOXO3A;Cdc2;tuberin;FOXO1A;Bad;Akt1S1	0.00224702	c2	http://www.broadinstitute.org/gsea/msigdb/cards/REACTOME_SIGNALING_BY_ERBB4.html
REACTOME_APOPTOTIC_EXECUTION_PHASE	5	132	54	21658	15.1922	2.91158e-05	4000;7431;4001;5062;5339	lamin A/C;vimentin;Lamin B1;PAK2;plectin 1	0.00245665	c2	http://www.broadinstitute.org/gsea/msigdb/cards/REACTOME_APOPTOTIC_EXECUTION_PHASE.html
REGULATION_OF_NUCLEOBASENUCLEOSIDENUCLEOTIDE_AND_NUCLEIC_ACID_METABOLIC_PROCESS	15	132	618	21658	3.98242	7.01363e-06	6829;2309;8531;2316;6672;1017;1523;1398;4686;2308;55729;6239;51773;56916;11244	SPT5;FOXO3A;NF-GMB;FLNA;SP100;CDK2;CUTL1;Crk;NCBP1;FOXO1A;ATF7IP;RREB-1;HBXAP;SMARCAD1;ZHX1	0.00254945	c5	http://www.broadinstitute.org/gsea/msigdb/cards/REGULATION_OF_NUCLEOBASENUCLEOSIDENUCLEOTIDE_AND_NUCLEIC_ACID_METABOLIC_PROCESS.html
ROSTY_CERVICAL_CANCER_PROLIFERATION_CLUSTER	7	132	140	21658	8.20379	3.2141e-05	983;7153;4001;9493;1978;29028;51155	Cdc2;TOP2A;Lamin B1;KIF23;4E-BP1;ATAD2;Hn1	0.00266432	c2	http://www.broadinstitute.org/gsea/msigdb/cards/ROSTY_CERVICAL_CANCER_PROLIFERATION_CLUSTER.html
REACTOME_PI_3K_CASCADE	5	132	56	21658	14.6496	3.42653e-05	2309;7249;2308;572;84335	FOXO3A;tuberin;FOXO1A;Bad;Akt1S1	0.00279144	c2	http://www.broadinstitute.org/gsea/msigdb/cards/REACTOME_PI_3K_CASCADE.html
BENPORATH_NANOG_TARGETS	18	132	988	21658	2.98923	3.70744e-05	2309;983;7431;7153;4163;1975;8087;2308;2803;8682;51574;29028;8496;27000;56916;79886;26088;51155	FOXO3A;Cdc2;vimentin;TOP2A;MCC;eIF4B;FXR1;FOXO1A;golgin-245;PEA-15;LARP7;ATAD2;liprin beta 1;ZRF1;SMARCAD1;FLJ13657;GGA1;Hn1	0.00296909	c2	http://www.broadinstitute.org/gsea/msigdb/cards/BENPORATH_NANOG_TARGETS.html
LU_AGING_BRAIN_UP	9	132	262	21658	5.63619	4.17311e-05	8481;7431;10627;6744;79026;25836;10397;25937;65125	OFD1;vimentin;MRLC2;SSFA2;AHNAK;NIPBL;NDRG1;TAZ;WNK1	0.00328633	c2	http://www.broadinstitute.org/gsea/msigdb/cards/LU_AGING_BRAIN_UP.html
CHANG_CYCLING_GENES	7	132	148	21658	7.76034	4.50902e-05	983;203068;7153;4001;9493;29028;51155	Cdc2;tubulin, beta-1;TOP2A;Lamin B1;KIF23;ATAD2;Hn1	0.00349264	c2	http://www.broadinstitute.org/gsea/msigdb/cards/CHANG_CYCLING_GENES.html
REACTOME_PKB_MEDIATED_EVENTS	4	132	29	21658	22.6311	4.59411e-05	1975;7249;6194;1978	eIF4B;tuberin;S6;4E-BP1	0.00350115	c2	http://www.broadinstitute.org/gsea/msigdb/cards/REACTOME_PKB_MEDIATED_EVENTS.html
PID_IGF1_PATHWAY	4	132	30	21658	21.8768	5.1823e-05	1398;5587;572;8660	Crk;PKD1;Bad;IRS-2	0.00388672	c2	http://www.broadinstitute.org/gsea/msigdb/cards/PID_IGF1_PATHWAY.html
MARTINEZ_RESPONSE_TO_TRABECTEDIN_DN	9	132	271	21658	5.44901	5.37311e-05	10253;23683;983;7153;1975;6744;1398;988;23524	Spry2;PKD3;Cdc2;TOP2A;eIF4B;SSFA2;Crk;CDC5L;SRm300	0.00396686	c2	http://www.broadinstitute.org/gsea/msigdb/cards/MARTINEZ_RESPONSE_TO_TRABECTEDIN_DN.html
FOURNIER_ACINAR_DEVELOPMENT_LATE_2	9	132	277	21658	5.33098	6.32525e-05	10253;9669;55660;983;2316;1017;10576;2673;51076	Spry2;eIF5B;FNBP3;Cdc2;FLNA;CDK2;CCT2;GFAT;CUTC	0.00459797	c2	http://www.broadinstitute.org/gsea/msigdb/cards/FOURNIER_ACINAR_DEVELOPMENT_LATE_2.html
REACTOME_CELL_CYCLE	11	132	421	21658	4.28702	6.60844e-05	8481;4000;983;203068;3320;5566;4001;1017;9493;23332;51773	OFD1;lamin A/C;Cdc2;tubulin, beta-1;HSP90A;PKACa;Lamin B1;CDK2;KIF23;CLASP1;HBXAP	0.00473104	c2	http://www.broadinstitute.org/gsea/msigdb/cards/REACTOME_CELL_CYCLE.html
YAGI_AML_WITH_INV_16_TRANSLOCATION	11	132	422	21658	4.27686	6.74617e-05	10253;9669;55660;3315;7431;7153;6744;6194;9493;2308;5411	Spry2;eIF5B;FNBP3;HSP27;vimentin;TOP2A;SSFA2;S6;KIF23;FOXO1A;PNN	0.00475756	c2	http://www.broadinstitute.org/gsea/msigdb/cards/YAGI_AML_WITH_INV_16_TRANSLOCATION.html
REACTOME_MTORC1_MEDIATED_SIGNALLING	3	132	11	21658	44.7479	7.53259e-05	1975;6194;1978	eIF4B;S6;4E-BP1	0.00523404	c2	http://www.broadinstitute.org/gsea/msigdb/cards/REACTOME_MTORC1_MEDIATED_SIGNALLING.html
REGULATION_OF_GENE_EXPRESSION	15	132	673	21658	3.65696	1.87276e-05	6829;2309;3315;8531;2316;6672;1975;1523;1398;2308;55729;6239;84335;51773;11244	SPT5;FOXO3A;HSP27;NF-GMB;FLNA;SP100;eIF4B;CUTL1;Crk;FOXO1A;ATF7IP;RREB-1;Akt1S1;HBXAP;ZHX1	0.00544598	c5	http://www.broadinstitute.org/gsea/msigdb/cards/REGULATION_OF_GENE_EXPRESSION.html
LI_WILMS_TUMOR_VS_FETAL_KIDNEY_1_DN	7	132	163	21658	7.0462	8.08501e-05	55660;983;7153;4001;1017;9493;11073	FNBP3;Cdc2;TOP2A;Lamin B1;CDK2;KIF23;TOPBP1	0.00553648	c2	http://www.broadinstitute.org/gsea/msigdb/cards/LI_WILMS_TUMOR_VS_FETAL_KIDNEY_1_DN.html
GABRIELY_MIR21_TARGETS	9	132	289	21658	5.10963	8.66064e-05	7153;2803;25836;9736;55740;54822;51773;65125;51592	TOP2A;golgin-245;NIPBL;USP34;Mena;ChaK1;HBXAP;WNK1;TIF1-gamma	0.00573432	c2	http://www.broadinstitute.org/gsea/msigdb/cards/GABRIELY_MIR21_TARGETS.html
PID_MTOR_4PATHWAY	5	132	69	21658	11.8895	8.71257e-05	1975;1017;7249;1978;84335	eIF4B;CDK2;tuberin;4E-BP1;Akt1S1	0.00573432	c2	http://www.broadinstitute.org/gsea/msigdb/cards/PID_MTOR_4PATHWAY.html
SCHAEFFER_PROSTATE_DEVELOPMENT_6HR_DN	12	132	514	21658	3.83056	8.73801e-05	55660;1975;1017;79026;2803;5139;284058;27000;65125;57568;11244;23499	FNBP3;eIF4B;CDK2;AHNAK;golgin-245;PDE3A;LOC284058;ZRF1;WNK1;SIPA1L2;ZHX1;MACF1 iso2	0.00573432	c2	http://www.broadinstitute.org/gsea/msigdb/cards/SCHAEFFER_PROSTATE_DEVELOPMENT_6HR_DN.html
BENPORATH_OCT4_TARGETS	9	132	290	21658	5.09201	8.88427e-05	7153;4163;4686;2308;29896;29028;54882;56916;51155	TOP2A;MCC;NCBP1;FOXO1A;TRA2A;ATAD2;ANKHD1;SMARCAD1;Hn1	0.00575043	c2	http://www.broadinstitute.org/gsea/msigdb/cards/BENPORATH_OCT4_TARGETS.html
FERREIRA_EWINGS_SARCOMA_UNSTABLE_VS_STABLE_UP	7	132	167	21658	6.87743	9.35343e-05	55660;7153;4001;287;9493;9815;29028	FNBP3;TOP2A;Lamin B1;ANK2;KIF23;GIT2;ATAD2	0.00590056	c2	http://www.broadinstitute.org/gsea/msigdb/cards/FERREIRA_EWINGS_SARCOMA_UNSTABLE_VS_STABLE_UP.html
PHONG_TNF_RESPONSE_VIA_P38_COMPLETE	8	132	227	21658	5.78241	9.49085e-05	6840;1017;1523;1398;2673;5587;23367;55740	supervillin;CDK2;CUTL1;Crk;GFAT;PKD1;LARP;Mena	0.00590056	c2	http://www.broadinstitute.org/gsea/msigdb/cards/PHONG_TNF_RESPONSE_VIA_P38_COMPLETE.html
REACTOME_AKT_PHOSPHORYLATES_TARGETS_IN_THE_CYTOSOL	3	132	12	21658	41.0189	9.37405e-05	7249;572;84335	tuberin;Bad;Akt1S1	0.00590056	c2	http://www.broadinstitute.org/gsea/msigdb/cards/REACTOME_AKT_PHOSPHORYLATES_TARGETS_IN_THE_CYTOSOL.html
DODD_NASOPHARYNGEAL_CARCINOMA_DN	21	132	1375	21658	2.50588	9.87169e-05	9570;55660;983;203068;7153;4001;8087;10576;9493;4686;11052;29028;23332;64225;11073;54517;54822;27000;5411;56916;54927	GOSR2;FNBP3;Cdc2;tubulin, beta-1;TOP2A;Lamin B1;FXR1;CCT2;KIF23;NCBP1;CPSF6;ATAD2;CLASP1;ARL6IP2;TOPBP1;FLJ20485;ChaK1;ZRF1;PNN;SMARCAD1;CHCHD3	0.00593869	c2	http://www.broadinstitute.org/gsea/msigdb/cards/DODD_NASOPHARYNGEAL_CARCINOMA_DN.html
REACTOME_PI3K_CASCADE	5	132	71	21658	11.5546	9.89615e-05	1975;7249;6194;1978;8660	eIF4B;tuberin;S6;4E-BP1;IRS-2	0.00593869	c2	http://www.broadinstitute.org/gsea/msigdb/cards/REACTOME_PI3K_CASCADE.html
REACTOME_SIGNALLING_TO_ERKS	4	132	36	21658	18.2306	9.92924e-05	983;5335;1398;57498	Cdc2;PLCG1;Crk;Kidins220	0.00593869	c2	http://www.broadinstitute.org/gsea/msigdb/cards/REACTOME_SIGNALLING_TO_ERKS.html
DIAZ_CHRONIC_MEYLOGENOUS_LEUKEMIA_UP	21	132	1382	21658	2.49319	0.000105898	9570;2309;23683;23774;4000;2316;1975;1017;6744;7249;10576;4686;5511;29896;11052;23367;11073;6239;5257;988;5411	GOSR2;FOXO3A;PKD3;BRD1;lamin A/C;FLNA;eIF4B;CDK2;SSFA2;tuberin;CCT2;NCBP1;NIPP-1;TRA2A;CPSF6;LARP;TOPBP1;RREB-1;PHKB;CDC5L;PNN	0.0062546	c2	http://www.broadinstitute.org/gsea/msigdb/cards/DIAZ_CHRONIC_MEYLOGENOUS_LEUKEMIA_UP.html
CHANDRAN_METASTASIS_TOP50_UP	4	132	38	21658	17.2711	0.000120475	3320;10376;23367;51155	HSP90A;tubulin, alpha, ubiquitous;LARP;Hn1	0.00702769	c2	http://www.broadinstitute.org/gsea/msigdb/cards/CHANDRAN_METASTASIS_TOP50_UP.html
HORIUCHI_WTAP_TARGETS_DN	9	132	310	21658	4.76349	0.000144882	983;3320;7153;4001;2316;6744;9493;55740;25937	Cdc2;HSP90A;TOP2A;Lamin B1;FLNA;SSFA2;KIF23;Mena;TAZ	0.00814964	c2	http://www.broadinstitute.org/gsea/msigdb/cards/HORIUCHI_WTAP_TARGETS_DN.html
REACTOME_APOPTOTIC_CLEAVAGE_OF_CELLULAR_PROTEINS	4	132	40	21658	16.4076	0.000144752	4000;7431;4001;5339	lamin A/C;vimentin;Lamin B1;plectin 1	0.00814964	c2	http://www.broadinstitute.org/gsea/msigdb/cards/REACTOME_APOPTOTIC_CLEAVAGE_OF_CELLULAR_PROTEINS.html
TARTE_PLASMA_CELL_VS_PLASMABLAST_DN	9	132	309	21658	4.77891	0.00014151	983;7153;4001;2316;10576;9493;5062;9815;11073	Cdc2;TOP2A;Lamin B1;FLNA;CCT2;KIF23;PAK2;GIT2;TOPBP1	0.00814964	c2	http://www.broadinstitute.org/gsea/msigdb/cards/TARTE_PLASMA_CELL_VS_PLASMABLAST_DN.html
BUYTAERT_PHOTODYNAMIC_THERAPY_STRESS_UP	15	132	811	21658	3.03469	0.000147212	10253;23774;3320;1523;8087;2673;25836;55729;80223;10397;51773;25865;57509;51592;8660	Spry2;BRD1;HSP90A;CUTL1;FXR1;GFAT;NIPBL;ATF7IP;Rab11FIP1;NDRG1;HBXAP;PKD2;MTUS1;TIF1-gamma;IRS-2	0.00818324	c2	http://www.broadinstitute.org/gsea/msigdb/cards/BUYTAERT_PHOTODYNAMIC_THERAPY_STRESS_UP.html
KEGG_NEUROTROPHIN_SIGNALING_PATHWAY	6	132	126	21658	7.81313	0.00015467	2309;5335;1398;572;57498;8660	FOXO3A;PLCG1;Crk;Bad;Kidins220;IRS-2	0.00840019	c2	http://www.broadinstitute.org/gsea/msigdb/cards/KEGG_NEUROTROPHIN_SIGNALING_PATHWAY.html
REACTOME_SIGNALING_BY_THE_B_CELL_RECEPTOR_BCR	6	132	126	21658	7.81313	0.00015467	2309;5335;7249;2308;572;84335	FOXO3A;PLCG1;tuberin;FOXO1A;Bad;Akt1S1	0.00840019	c2	http://www.broadinstitute.org/gsea/msigdb/cards/REACTOME_SIGNALING_BY_THE_B_CELL_RECEPTOR_BCR.html
BLUM_RESPONSE_TO_SALIRASIB_UP	8	132	245	21658	5.35758	0.000157801	9570;2309;7431;287;2673;2803;1978;8682	GOSR2;FOXO3A;vimentin;ANK2;GFAT;golgin-245;4E-BP1;PEA-15	0.0084465	c2	http://www.broadinstitute.org/gsea/msigdb/cards/BLUM_RESPONSE_TO_SALIRASIB_UP.html
MCCLUNG_COCAINE_REWARD_5D	5	132	79	21658	10.3845	0.000159098	7153;9493;4686;2803;23367	TOP2A;KIF23;NCBP1;golgin-245;LARP	0.0084465	c2	http://www.broadinstitute.org/gsea/msigdb/cards/MCCLUNG_COCAINE_REWARD_5D.html
BLALOCK_ALZHEIMERS_DISEASE_INCIPIENT_UP	10	132	390	21658	4.20707	0.000166035	9570;9669;55660;23774;6744;2803;51574;55740;988;25937	GOSR2;eIF5B;FNBP3;BRD1;SSFA2;golgin-245;LARP7;Mena;CDC5L;TAZ	0.00871685	c2	http://www.broadinstitute.org/gsea/msigdb/cards/BLALOCK_ALZHEIMERS_DISEASE_INCIPIENT_UP.html
HALLMARK_APOPTOSIS	6	132	161	21658	6.11462	0.000547148	4000;3315;7153;1017;8682;6574	lamin A/C;HSP27;TOP2A;CDK2;PEA-15;SLC20A1	0.00927372	h	http://www.broadinstitute.org/gsea/msigdb/cards/HALLMARK_APOPTOSIS.html
HALLMARK_PI3K_AKT_MTOR_SIGNALING	5	132	105	21658	7.81313	0.000556423	983;5335;1017;7249;84335	Cdc2;PLCG1;CDK2;tuberin;Akt1S1	0.00927372	h	http://www.broadinstitute.org/gsea/msigdb/cards/HALLMARK_PI3K_AKT_MTOR_SIGNALING.html
REGULATION_OF_RNA_METABOLIC_PROCESS	12	132	471	21658	4.18027	3.86819e-05	6829;2309;8531;6672;1523;1398;4686;2308;55729;6239;51773;11244	SPT5;FOXO3A;NF-GMB;SP100;CUTL1;Crk;NCBP1;FOXO1A;ATF7IP;RREB-1;HBXAP;ZHX1	0.00937392	c5	http://www.broadinstitute.org/gsea/msigdb/cards/REGULATION_OF_RNA_METABOLIC_PROCESS.html
MGGAAGTG_V$GABP_B	15	132	757	21658	3.25117	6.97636e-05	10253;6840;5566;6194;9815;5585;23352;25836;10397;5257;988;79886;51076;2686;26088	Spry2;supervillin;PKACa;S6;GIT2;PKN1;UBR4;NIPBL;NDRG1;PHKB;CDC5L;FLJ13657;CUTC;GGTL3;GGA1	0.0100723	c3	http://www.broadinstitute.org/gsea/msigdb/cards/MGGAAGTG_V$GABP_B.html
TAATGTG,MIR-323	7	132	160	21658	7.17831	7.22892e-05	1398;23332;23673;54882;56916;11244;51592	Crk;CLASP1;STX12;ANKHD1;SMARCAD1;ZHX1;TIF1-gamma	0.0100723	c3	http://www.broadinstitute.org/gsea/msigdb/cards/TAATGTG,MIR-323.html
SPIELMAN_LYMPHOBLAST_EUROPEAN_VS_ASIAN_UP	11	132	479	21658	3.76792	0.00019954	6829;3315;203068;7153;8531;1978;29896;5585;6239;23499;51592	SPT5;HSP27;tubulin, beta-1;TOP2A;NF-GMB;4E-BP1;TRA2A;PKN1;RREB-1;MACF1 iso2;TIF1-gamma	0.0103607	c2	http://www.broadinstitute.org/gsea/msigdb/cards/SPIELMAN_LYMPHOBLAST_EUROPEAN_VS_ASIAN_UP.html
PARENT_MTOR_SIGNALING_UP	12	132	567	21658	3.4725	0.00021336	6829;9570;9669;6840;5335;9931;7249;9815;5587;55729;9736;55229	SPT5;GOSR2;eIF5B;supervillin;PLCG1;HELZ;tuberin;GIT2;PKD1;ATF7IP;USP34;PANK4	0.0109579	c2	http://www.broadinstitute.org/gsea/msigdb/cards/PARENT_MTOR_SIGNALING_UP.html
BROWNE_HCMV_INFECTION_16HR_DN	5	132	86	21658	9.53929	0.000231697	6840;4000;203068;5339;23499	supervillin;lamin A/C;tubulin, beta-1;plectin 1;MACF1 iso2	0.0111711	c2	http://www.broadinstitute.org/gsea/msigdb/cards/BROWNE_HCMV_INFECTION_16HR_DN.html
ENK_UV_RESPONSE_KERATINOCYTE_DN	11	132	485	21658	3.72131	0.000221553	8417;2309;6840;7153;6672;1017;1523;2803;25937;65125;23499	STX7;FOXO3A;supervillin;TOP2A;SP100;CDK2;CUTL1;golgin-245;TAZ;WNK1;MACF1 iso2	0.0111711	c2	http://www.broadinstitute.org/gsea/msigdb/cards/ENK_UV_RESPONSE_KERATINOCYTE_DN.html
GOBERT_OLIGODENDROCYTE_DIFFERENTIATION_UP	12	132	570	21658	3.45423	0.000223689	983;7431;7153;4001;1017;10763;9493;9656;51574;29028;84331;51155	Cdc2;vimentin;TOP2A;Lamin B1;CDK2;nestin;KIF23;MDC1;LARP7;ATAD2;C16orf14;Hn1	0.0111711	c2	http://www.broadinstitute.org/gsea/msigdb/cards/GOBERT_OLIGODENDROCYTE_DIFFERENTIATION_UP.html
KEGG_PROGESTERONE_MEDIATED_OOCYTE_MATURATION	5	132	86	21658	9.53929	0.000231697	983;3320;5566;1017;5139	Cdc2;HSP90A;PKACa;CDK2;PDE3A	0.0111711	c2	http://www.broadinstitute.org/gsea/msigdb/cards/KEGG_PROGESTERONE_MEDIATED_OOCYTE_MATURATION.html
MORI_LARGE_PRE_BII_LYMPHOCYTE_UP	5	132	86	21658	9.53929	0.000231697	983;203068;7153;4001;9493	Cdc2;tubulin, beta-1;TOP2A;Lamin B1;KIF23	0.0111711	c2	http://www.broadinstitute.org/gsea/msigdb/cards/MORI_LARGE_PRE_BII_LYMPHOCYTE_UP.html
REACTOME_ARMS_MEDIATED_ACTIVATION	3	132	17	21658	28.9545	0.000229716	983;1398;57498	Cdc2;Crk;Kidins220	0.0111711	c2	http://www.broadinstitute.org/gsea/msigdb/cards/REACTOME_ARMS_MEDIATED_ACTIVATION.html
KEGG_ERBB_SIGNALING_PATHWAY	5	132	87	21658	9.42964	0.000243833	5335;1398;5062;1978;572	PLCG1;Crk;PAK2;4E-BP1;Bad	0.0116375	c2	http://www.broadinstitute.org/gsea/msigdb/cards/KEGG_ERBB_SIGNALING_PATHWAY.html
PID_LKB1_PATHWAY	4	132	47	21658	13.9639	0.000257886	3320;5566;7249;84335	HSP90A;PKACa;tuberin;Akt1S1	0.0121851	c2	http://www.broadinstitute.org/gsea/msigdb/cards/PID_LKB1_PATHWAY.html
JEON_SMAD6_TARGETS_DN	3	132	19	21658	25.9067	0.000307581	7153;9493;8660	TOP2A;KIF23;IRS-2	0.0142482	c2	http://www.broadinstitute.org/gsea/msigdb/cards/JEON_SMAD6_TARGETS_DN.html
REACTOME_SIGNALING_BY_FGFR1_FUSION_MUTANTS	3	132	19	21658	25.9067	0.000307581	5335;1523;11052	PLCG1;CUTL1;CPSF6	0.0142482	c2	http://www.broadinstitute.org/gsea/msigdb/cards/REACTOME_SIGNALING_BY_FGFR1_FUSION_MUTANTS.html
BIOPOLYMER_METABOLIC_PROCESS	24	132	1684	21658	2.33837	8.59454e-05	6829;2309;23683;7153;8531;6672;1017;1523;1398;4686;2308;5511;5062;29896;5587;5585;11052;29941;55729;6239;51773;65125;56916;11244	SPT5;FOXO3A;PKD3;TOP2A;NF-GMB;SP100;CDK2;CUTL1;Crk;NCBP1;FOXO1A;NIPP-1;PAK2;TRA2A;PKD1;PKN1;CPSF6;PKN3;ATF7IP;RREB-1;HBXAP;WNK1;SMARCAD1;ZHX1	0.0156206	c5	http://www.broadinstitute.org/gsea/msigdb/cards/BIOPOLYMER_METABOLIC_PROCESS.html
CYTOPLASM	28	132	2131	21658	2.15585	8.18665e-05	2309;6840;3315;7431;7153;8531;5335;2316;1975;1017;1398;7249;8087;2802;2308;2803;5587;29941;23332;23673;6239;84335;65125;23303;54927;57446;26088;23499	FOXO3A;supervillin;HSP27;vimentin;TOP2A;NF-GMB;PLCG1;FLNA;eIF4B;CDK2;Crk;tuberin;FXR1;GOLGA3;FOXO1A;golgin-245;PKD1;PKN3;CLASP1;STX12;RREB-1;Akt1S1;WNK1;KIF13B;CHCHD3;NDRG3;GGA1;MACF1 iso2	0.0156206	c5	http://www.broadinstitute.org/gsea/msigdb/cards/CYTOPLASM.html
REACTOME_APOPTOSIS	6	132	148	21658	6.65172	0.000355881	4000;7431;4001;5062;5339;572	lamin A/C;vimentin;Lamin B1;PAK2;plectin 1;Bad	0.0163256	c2	http://www.broadinstitute.org/gsea/msigdb/cards/REACTOME_APOPTOSIS.html
CYTOSKELETON	10	132	367	21658	4.47073	0.000102521	3315;983;203068;7431;7153;4001;2316;9493;23332;5411	HSP27;Cdc2;tubulin, beta-1;vimentin;TOP2A;Lamin B1;FLNA;KIF23;CLASP1;PNN	0.0165629	c5	http://www.broadinstitute.org/gsea/msigdb/cards/CYTOSKELETON.html
KEGG_MTOR_SIGNALING_PATHWAY	4	132	52	21658	12.6212	0.000370273	1975;7249;6194;1978	eIF4B;tuberin;S6;4E-BP1	0.0168225	c2	http://www.broadinstitute.org/gsea/msigdb/cards/KEGG_MTOR_SIGNALING_PATHWAY.html
CAIRO_HEPATOBLASTOMA_CLASSES_UP	12	132	605	21658	3.2544	0.000379431	9669;983;7153;8531;1975;8087;6194;10576;9493;11052;54517;51155	eIF5B;Cdc2;TOP2A;NF-GMB;eIF4B;FXR1;S6;CCT2;KIF23;CPSF6;FLJ20485;Hn1	0.0170744	c2	http://www.broadinstitute.org/gsea/msigdb/cards/CAIRO_HEPATOBLASTOMA_CLASSES_UP.html
REACTOME_DOWNSTREAM_SIGNALING_EVENTS_OF_B_CELL_RECEPTOR_BCR	5	132	97	21658	8.45751	0.000393541	2309;7249;2308;572;84335	FOXO3A;tuberin;FOXO1A;Bad;Akt1S1	0.0174188	c2	http://www.broadinstitute.org/gsea/msigdb/cards/REACTOME_DOWNSTREAM_SIGNALING_EVENTS_OF_B_CELL_RECEPTOR_BCR.html
SOTIRIOU_BREAST_CANCER_GRADE_1_VS_3_UP	6	132	151	21658	6.51957	0.000394458	983;7153;4001;1017;10376;51155	Cdc2;TOP2A;Lamin B1;CDK2;tubulin, alpha, ubiquitous;Hn1	0.0174188	c2	http://www.broadinstitute.org/gsea/msigdb/cards/SOTIRIOU_BREAST_CANCER_GRADE_1_VS_3_UP.html
POSITIVE_REGULATION_OF_RNA_METABOLIC_PROCESS	6	132	120	21658	8.20379	0.000119841	6829;2309;4686;2308;55729;51773	SPT5;FOXO3A;NCBP1;FOXO1A;ATF7IP;HBXAP	0.0174249	c5	http://www.broadinstitute.org/gsea/msigdb/cards/POSITIVE_REGULATION_OF_RNA_METABOLIC_PROCESS.html
GTGCCTT,MIR-506	14	132	727	21658	3.15964	0.000164903	9945;6840;7431;5587;5339;9644;23384;55729;80223;55740;6239;84335;116224;56916	GFAT2;supervillin;vimentin;PKD1;plectin 1;Tks5;SPECC1L;ATF7IP;Rab11FIP1;Mena;RREB-1;Akt1S1;C9orf42;SMARCAD1	0.017873	c3	http://www.broadinstitute.org/gsea/msigdb/cards/GTGCCTT,MIR-506.html
V$ELK1_02	8	132	248	21658	5.29277	0.000171034	6829;10627;1398;25836;23673;5257;84335;2686	SPT5;MRLC2;Crk;NIPBL;STX12;PHKB;Akt1S1;GGTL3	0.017873	c3	http://www.broadinstitute.org/gsea/msigdb/cards/V$ELK1_02.html
KANG_DOXORUBICIN_RESISTANCE_UP	4	132	54	21658	12.1538	0.000423739	983;7153;4001;29028	Cdc2;TOP2A;Lamin B1;ATAD2	0.0185386	c2	http://www.broadinstitute.org/gsea/msigdb/cards/KANG_DOXORUBICIN_RESISTANCE_UP.html
REGULATION_OF_TRANSCRIPTIONDNA_DEPENDENT	11	132	461	21658	3.91504	0.00014429	6829;2309;8531;6672;1523;1398;2308;55729;6239;51773;11244	SPT5;FOXO3A;NF-GMB;SP100;CUTL1;Crk;FOXO1A;ATF7IP;RREB-1;HBXAP;ZHX1	0.0190725	c5	http://www.broadinstitute.org/gsea/msigdb/cards/REGULATION_OF_TRANSCRIPTIONDNA_DEPENDENT.html
RHEIN_ALL_GLUCOCORTICOID_THERAPY_DN	9	132	362	21658	4.07923	0.000440465	9882;3315;983;203068;7153;8087;10376;5062;54927	TBC1D4;HSP27;Cdc2;tubulin, beta-1;TOP2A;FXR1;tubulin, alpha, ubiquitous;PAK2;CHCHD3	0.0190936	c2	http://www.broadinstitute.org/gsea/msigdb/cards/RHEIN_ALL_GLUCOCORTICOID_THERAPY_DN.html
RODRIGUES_THYROID_CARCINOMA_POORLY_DIFFERENTIATED_DN	14	132	805	21658	2.85349	0.000454382	9882;5208;8481;7431;6744;2308;2803;29896;55729;9736;284058;23673;51773;23524	TBC1D4;PFKFB2;OFD1;vimentin;SSFA2;FOXO1A;golgin-245;TRA2A;ATF7IP;USP34;LOC284058;STX12;HBXAP;SRm300	0.0195178	c2	http://www.broadinstitute.org/gsea/msigdb/cards/RODRIGUES_THYROID_CARCINOMA_POORLY_DIFFERENTIATED_DN.html
NEGATIVE_REGULATION_OF_RNA_METABOLIC_PROCESS	6	132	132	21658	7.45799	0.000197066	6829;8531;1523;55729;51773;11244	SPT5;NF-GMB;CUTL1;ATF7IP;HBXAP;ZHX1	0.0199325	c5	http://www.broadinstitute.org/gsea/msigdb/cards/NEGATIVE_REGULATION_OF_RNA_METABOLIC_PROCESS.html
NEGATIVE_REGULATION_OF_TRANSCRIPTION_DNA_DEPENDENT	6	132	130	21658	7.57273	0.000182026	6829;8531;1523;55729;51773;11244	SPT5;NF-GMB;CUTL1;ATF7IP;HBXAP;ZHX1	0.0199325	c5	http://www.broadinstitute.org/gsea/msigdb/cards/NEGATIVE_REGULATION_OF_TRANSCRIPTION_DNA_DEPENDENT.html
NUCLEOBASENUCLEOSIDENUCLEOTIDE_AND_NUCLEIC_ACID_METABOLIC_PROCESS	19	132	1244	21658	2.50598	0.00021934	6829;2309;7153;8531;2316;6672;1017;1523;1398;4686;2308;5511;29896;11052;55729;6239;51773;56916;11244	SPT5;FOXO3A;TOP2A;NF-GMB;FLNA;SP100;CDK2;CUTL1;Crk;NCBP1;FOXO1A;NIPP-1;TRA2A;CPSF6;ATF7IP;RREB-1;HBXAP;SMARCAD1;ZHX1	0.0199325	c5	http://www.broadinstitute.org/gsea/msigdb/cards/NUCLEOBASENUCLEOSIDENUCLEOTIDE_AND_NUCLEIC_ACID_METABOLIC_PROCESS.html
REGULATION_OF_TRANSCRIPTION	12	132	566	21658	3.47864	0.000210009	6829;2309;8531;2316;6672;1523;1398;2308;55729;6239;51773;11244	SPT5;FOXO3A;NF-GMB;FLNA;SP100;CUTL1;Crk;FOXO1A;ATF7IP;RREB-1;HBXAP;ZHX1	0.0199325	c5	http://www.broadinstitute.org/gsea/msigdb/cards/REGULATION_OF_TRANSCRIPTION.html
RNA_METABOLIC_PROCESS	15	132	841	21658	2.92644	0.000216568	6829;2309;8531;6672;1523;1398;4686;2308;5511;29896;11052;55729;6239;51773;11244	SPT5;FOXO3A;NF-GMB;SP100;CUTL1;Crk;NCBP1;FOXO1A;NIPP-1;TRA2A;CPSF6;ATF7IP;RREB-1;HBXAP;ZHX1	0.0199325	c5	http://www.broadinstitute.org/gsea/msigdb/cards/RNA_METABOLIC_PROCESS.html
HALLMARK_MITOTIC_SPINDLE	6	132	200	21658	4.92227	0.00161994	983;7153;4001;2316;9493;23332	Cdc2;TOP2A;Lamin B1;FLNA;KIF23;CLASP1	0.0202492	h	http://www.broadinstitute.org/gsea/msigdb/cards/HALLMARK_MITOTIC_SPINDLE.html
TANG_SENESCENCE_TP53_TARGETS_DN	4	132	57	21658	11.5141	0.000513953	983;7153;4001;9493	Cdc2;TOP2A;Lamin B1;KIF23	0.0218777	c2	http://www.broadinstitute.org/gsea/msigdb/cards/TANG_SENESCENCE_TP53_TARGETS_DN.html
REACTOME_ADAPTIVE_IMMUNE_SYSTEM	11	132	539	21658	3.34848	0.000530104	2309;5566;5335;7249;9493;2308;5062;23352;55740;572;84335	FOXO3A;PKACa;PLCG1;tuberin;KIF23;FOXO1A;PAK2;UBR4;Mena;Bad;Akt1S1	0.0223638	c2	http://www.broadinstitute.org/gsea/msigdb/cards/REACTOME_ADAPTIVE_IMMUNE_SYSTEM.html
RRCCGTTA_UNKNOWN	5	132	87	21658	9.42964	0.000243833	7431;8087;10376;23352;55729	vimentin;FXR1;tubulin, alpha, ubiquitous;UBR4;ATF7IP	0.0226494	c3	http://www.broadinstitute.org/gsea/msigdb/cards/RRCCGTTA_UNKNOWN.html
CHARAFE_BREAST_CANCER_LUMINAL_VS_BASAL_DN	10	132	455	21658	3.60606	0.000546429	10253;23683;6840;8531;10627;6672;6744;1398;25937;8660	Spry2;PKD3;supervillin;NF-GMB;MRLC2;SP100;SSFA2;Crk;TAZ;IRS-2	0.0228485	c2	http://www.broadinstitute.org/gsea/msigdb/cards/CHARAFE_BREAST_CANCER_LUMINAL_VS_BASAL_DN.html
SHEDDEN_LUNG_CANCER_POOR_SURVIVAL_A6	10	132	456	21658	3.59815	0.000555582	9669;983;7153;4001;9493;4686;1978;29028;81608;51155	eIF5B;Cdc2;TOP2A;Lamin B1;KIF23;NCBP1;4E-BP1;ATAD2;FIP1L1;Hn1	0.0230274	c2	http://www.broadinstitute.org/gsea/msigdb/cards/SHEDDEN_LUNG_CANCER_POOR_SURVIVAL_A6.html
RODRIGUES_THYROID_CARCINOMA_POORLY_DIFFERENTIATED_UP	12	132	633	21658	3.11044	0.000562771	9669;55660;983;4001;8087;2673;1978;29028;11073;27000;54927;51155	eIF5B;FNBP3;Cdc2;Lamin B1;FXR1;GFAT;4E-BP1;ATAD2;TOPBP1;ZRF1;CHCHD3;Hn1	0.0231226	c2	http://www.broadinstitute.org/gsea/msigdb/cards/RODRIGUES_THYROID_CARCINOMA_POORLY_DIFFERENTIATED_UP.html
MARKEY_RB1_ACUTE_LOF_DN	7	132	228	21658	5.03741	0.000584016	983;203068;1017;9493;25836;11073;25937	Cdc2;tubulin, beta-1;CDK2;KIF23;NIPBL;TOPBP1;TAZ	0.0237886	c2	http://www.broadinstitute.org/gsea/msigdb/cards/MARKEY_RB1_ACUTE_LOF_DN.html
V$AP1FJ_Q2	8	132	268	21658	4.89778	0.000284598	4000;7431;5566;1398;2803;29941;6574;84335	lamin A/C;vimentin;PKACa;Crk;golgin-245;PKN3;SLC20A1;Akt1S1	0.0237924	c3	http://www.broadinstitute.org/gsea/msigdb/cards/V$AP1FJ_Q2.html
KIM_WT1_TARGETS_8HR_UP	6	132	164	21658	6.00277	0.000600904	9945;3320;8682;5339;6574;25937	GFAT2;HSP90A;PEA-15;plectin 1;SLC20A1;TAZ	0.0242673	c2	http://www.broadinstitute.org/gsea/msigdb/cards/KIM_WT1_TARGETS_8HR_UP.html
LE_EGR2_TARGETS_UP	5	132	108	21658	7.5961	0.000628985	983;7153;4001;9493;51155	Cdc2;TOP2A;Lamin B1;KIF23;Hn1	0.0250884	c2	http://www.broadinstitute.org/gsea/msigdb/cards/LE_EGR2_TARGETS_UP.html
PID_HDAC_CLASSIII_PATHWAY	3	132	25	21658	19.6891	0.000637165	2309;10376;2308	FOXO3A;tubulin, alpha, ubiquitous;FOXO1A	0.0250884	c2	http://www.broadinstitute.org/gsea/msigdb/cards/PID_HDAC_CLASSIII_PATHWAY.html
REACTOME_IMMUNE_SYSTEM	15	132	933	21658	2.63787	0.000632661	2309;983;5566;5335;6672;1398;7249;9493;2308;5062;23352;55740;572;84335;8660	FOXO3A;Cdc2;PKACa;PLCG1;SP100;Crk;tuberin;KIF23;FOXO1A;PAK2;UBR4;Mena;Bad;Akt1S1;IRS-2	0.0250884	c2	http://www.broadinstitute.org/gsea/msigdb/cards/REACTOME_IMMUNE_SYSTEM.html
PUJANA_XPRSS_INT_NETWORK	6	132	168	21658	5.85985	0.000678858	983;7153;4001;51574;11073;5411	Cdc2;TOP2A;Lamin B1;LARP7;TOPBP1;PNN	0.0265091	c2	http://www.broadinstitute.org/gsea/msigdb/cards/PUJANA_XPRSS_INT_NETWORK.html
PID_VEGFR1_PATHWAY	3	132	26	21658	18.9318	0.000707549	3320;5566;5335	HSP90A;PKACa;PLCG1	0.027403	c2	http://www.broadinstitute.org/gsea/msigdb/cards/PID_VEGFR1_PATHWAY.html
V$RFX1_02	8	132	278	21658	4.7216	0.000361089	5566;287;5339;6239;572;85456;54927;8660	PKACa;ANK2;plectin 1;RREB-1;Bad;TNKS1BP1;CHCHD3;IRS-2	0.0274428	c3	http://www.broadinstitute.org/gsea/msigdb/cards/V$RFX1_02.html
REACTOME_GENERATION_OF_SECOND_MESSENGER_MOLECULES	3	132	27	21658	18.2306	0.000782698	5335;5062;55740	PLCG1;PAK2;Mena	0.0300671	c2	http://www.broadinstitute.org/gsea/msigdb/cards/REACTOME_GENERATION_OF_SECOND_MESSENGER_MOLECULES.html
PASINI_SUZ12_TARGETS_DN	8	132	315	21658	4.167	0.000802653	55660;7431;2316;79026;8682;25937;65125;8660	FNBP3;vimentin;FLNA;AHNAK;PEA-15;TAZ;WNK1;IRS-2	0.030585	c2	http://www.broadinstitute.org/gsea/msigdb/cards/PASINI_SUZ12_TARGETS_DN.html
MODULE_98	11	132	393	21658	4.59245	3.61541e-05	983;7153;8531;4001;1017;9493;5511;11052;11073;988;5411	Cdc2;TOP2A;NF-GMB;Lamin B1;CDK2;KIF23;NIPP-1;CPSF6;TOPBP1;CDC5L;PNN	0.0310203	c4	http://www.broadinstitute.org/gsea/msigdb/cards/MODULE_98.html
ACTGTGA,MIR-27A,MIR-27B	10	132	474	21658	3.46151	0.000743384	9570;10253;9945;287;2308;5139;80223;55740;85021;11244	GOSR2;Spry2;GFAT2;ANK2;FOXO1A;PDE3A;Rab11FIP1;Mena;REPS1;ZHX1	0.0312101	c3	http://www.broadinstitute.org/gsea/msigdb/cards/ACTGTGA,MIR-27A,MIR-27B.html
CACGTG_V$MYC_Q2	16	132	1032	21658	2.54381	0.000610084	2309;8531;10627;4001;1975;7249;8087;5585;23352;55729;9736;54882;64225;6574;54822;57509	FOXO3A;NF-GMB;MRLC2;Lamin B1;eIF4B;tuberin;FXR1;PKN1;UBR4;ATF7IP;USP34;ANKHD1;ARL6IP2;SLC20A1;ChaK1;MTUS1	0.0312101	c3	http://www.broadinstitute.org/gsea/msigdb/cards/CACGTG_V$MYC_Q2.html
CAGTATT,MIR-200B,MIR-200C,MIR-429	10	132	469	21658	3.49842	0.00068662	9570;9669;203068;8087;9815;9644;23332;56916;57509;51592	GOSR2;eIF5B;tubulin, beta-1;FXR1;GIT2;Tks5;CLASP1;SMARCAD1;MTUS1;TIF1-gamma	0.0312101	c3	http://www.broadinstitute.org/gsea/msigdb/cards/CAGTATT,MIR-200B,MIR-200C,MIR-429.html
GACTGTT,MIR-212,MIR-132	6	132	161	21658	6.11462	0.000547148	2309;196441;8087;8682;5411;51155	FOXO3A;PSRC2;FXR1;PEA-15;PNN;Hn1	0.0312101	c3	http://www.broadinstitute.org/gsea/msigdb/cards/GACTGTT,MIR-212,MIR-132.html
GCTNWTTGK_UNKNOWN	8	132	306	21658	4.28956	0.000668149	10253;9493;5062;5339;25836;54882;6574;51155	Spry2;KIF23;PAK2;plectin 1;NIPBL;ANKHD1;SLC20A1;Hn1	0.0312101	c3	http://www.broadinstitute.org/gsea/msigdb/cards/GCTNWTTGK_UNKNOWN.html
RCGCANGCGY_V$NRF1_Q6	15	132	918	21658	2.68098	0.000536867	9669;10627;10376;4686;2803;9815;55729;23673;572;84335;116224;988;65125;57446;23524	eIF5B;MRLC2;tubulin, alpha, ubiquitous;NCBP1;golgin-245;GIT2;ATF7IP;STX12;Bad;Akt1S1;C9orf42;CDC5L;WNK1;NDRG3;SRm300	0.0312101	c3	http://www.broadinstitute.org/gsea/msigdb/cards/RCGCANGCGY_V$NRF1_Q6.html
TMTCGCGANR_UNKNOWN	6	132	160	21658	6.15284	0.000530088	6829;196441;5208;8481;6194;988	SPT5;PSRC2;PFKFB2;OFD1;S6;CDC5L	0.0312101	c3	http://www.broadinstitute.org/gsea/msigdb/cards/TMTCGCGANR_UNKNOWN.html
V$E2F1_Q6_01	7	132	238	21658	4.82576	0.000746652	4686;5511;25836;29028;54882;11073;988	NCBP1;NIPP-1;NIPBL;ATAD2;ANKHD1;TOPBP1;CDC5L	0.0312101	c3	http://www.broadinstitute.org/gsea/msigdb/cards/V$E2F1_Q6_01.html
V$E2F_Q3	7	132	227	21658	5.0596	0.000569447	2309;983;5511;25836;29028;54882;11073	FOXO3A;Cdc2;NIPP-1;NIPBL;ATAD2;ANKHD1;TOPBP1	0.0312101	c3	http://www.broadinstitute.org/gsea/msigdb/cards/V$E2F_Q3.html
ATGTACA,MIR-493	8	132	314	21658	4.18027	0.000786713	196441;9882;6840;2308;29028;23332;55740;57568	PSRC2;TBC1D4;supervillin;FOXO1A;ATAD2;CLASP1;Mena;SIPA1L2	0.0313187	c3	http://www.broadinstitute.org/gsea/msigdb/cards/ATGTACA,MIR-493.html
LEE_LIVER_CANCER_SURVIVAL_DN	6	132	175	21658	5.62545	0.000833904	8531;6194;10376;29028;11073;51155	NF-GMB;S6;tubulin, alpha, ubiquitous;ATAD2;TOPBP1;Hn1	0.0315216	c2	http://www.broadinstitute.org/gsea/msigdb/cards/LEE_LIVER_CANCER_SURVIVAL_DN.html
CHICAS_RB1_TARGETS_SENESCENT	11	132	572	21658	3.1553	0.000855404	9669;23683;9945;4001;6672;1017;1978;29028;6574;25937;23524	eIF5B;PKD3;GFAT2;Lamin B1;SP100;CDK2;4E-BP1;ATAD2;SLC20A1;TAZ;SRm300	0.0316418	c2	http://www.broadinstitute.org/gsea/msigdb/cards/CHICAS_RB1_TARGETS_SENESCENT.html
LEI_MYB_TARGETS	8	132	318	21658	4.12769	0.000852041	55660;3315;203068;7431;10627;8682;5339;6574	FNBP3;HSP27;tubulin, beta-1;vimentin;MRLC2;PEA-15;plectin 1;SLC20A1	0.0316418	c2	http://www.broadinstitute.org/gsea/msigdb/cards/LEI_MYB_TARGETS.html
WHITEFORD_PEDIATRIC_CANCER_MARKERS	5	132	116	21658	7.07223	0.000857176	983;7153;1978;29028;51155	Cdc2;TOP2A;4E-BP1;ATAD2;Hn1	0.0316418	c2	http://www.broadinstitute.org/gsea/msigdb/cards/WHITEFORD_PEDIATRIC_CANCER_MARKERS.html
GRAHAM_NORMAL_QUIESCENT_VS_NORMAL_DIVIDING_UP	4	132	66	21658	9.94399	0.000865895	6840;8087;29896;8496	supervillin;FXR1;TRA2A;liprin beta 1	0.0317159	c2	http://www.broadinstitute.org/gsea/msigdb/cards/GRAHAM_NORMAL_QUIESCENT_VS_NORMAL_DIVIDING_UP.html
HALLMARK_PROTEIN_SECRETION	4	132	96	21658	6.83649	0.00322119	9570;8417;2803;23673	GOSR2;STX7;golgin-245;STX12	0.0322119	h	http://www.broadinstitute.org/gsea/msigdb/cards/HALLMARK_PROTEIN_SECRETION.html
V$E2F1_Q3	7	132	244	21658	4.70709	0.00086024	2309;983;1975;25836;29028;54882;11073	FOXO3A;Cdc2;eIF4B;NIPBL;ATAD2;ANKHD1;TOPBP1	0.0326891	c3	http://www.broadinstitute.org/gsea/msigdb/cards/V$E2F1_Q3.html
BROWNE_HCMV_INFECTION_18HR_UP	6	132	178	21658	5.53064	0.000908155	9570;1017;9931;8087;11073;988	GOSR2;CDK2;HELZ;FXR1;TOPBP1;CDC5L	0.0326929	c2	http://www.broadinstitute.org/gsea/msigdb/cards/BROWNE_HCMV_INFECTION_18HR_UP.html
CHIANG_LIVER_CANCER_SUBCLASS_PROLIFERATION_UP	6	132	178	21658	5.53064	0.000908155	983;7153;8531;4001;9493;51155	Cdc2;TOP2A;NF-GMB;Lamin B1;KIF23;Hn1	0.0326929	c2	http://www.broadinstitute.org/gsea/msigdb/cards/CHIANG_LIVER_CANCER_SUBCLASS_PROLIFERATION_UP.html
GENTILE_UV_LOW_DOSE_DN	4	132	67	21658	9.79557	0.000913324	4001;6575;23673;5257	Lamin B1;SLC20A2;STX12;PHKB	0.0326929	c2	http://www.broadinstitute.org/gsea/msigdb/cards/GENTILE_UV_LOW_DOSE_DN.html
BIOCARTA_TNFR1_PATHWAY	3	132	29	21658	16.9734	0.000947791	4000;4001;5062	lamin A/C;Lamin B1;PAK2	0.0334417	c2	http://www.broadinstitute.org/gsea/msigdb/cards/BIOCARTA_TNFR1_PATHWAY.html
GINESTIER_BREAST_CANCER_20Q13_AMPLIFICATION_DN	6	132	180	21658	5.46919	0.000960416	8481;29896;23367;254102;11073;5411	OFD1;TRA2A;LARP;EHBP1L1;TOPBP1;PNN	0.0334417	c2	http://www.broadinstitute.org/gsea/msigdb/cards/GINESTIER_BREAST_CANCER_20Q13_AMPLIFICATION_DN.html
SARRIO_EPITHELIAL_MESENCHYMAL_TRANSITION_UP	6	132	180	21658	5.46919	0.000960416	983;203068;7153;1017;9493;6574	Cdc2;tubulin, beta-1;TOP2A;CDK2;KIF23;SLC20A1	0.0334417	c2	http://www.broadinstitute.org/gsea/msigdb/cards/SARRIO_EPITHELIAL_MESENCHYMAL_TRANSITION_UP.html
YAO_TEMPORAL_RESPONSE_TO_PROGESTERONE_CLUSTER_1	4	132	68	21658	9.65152	0.000962554	2309;10397;65125;8660	FOXO3A;NDRG1;WNK1;IRS-2	0.0334417	c2	http://www.broadinstitute.org/gsea/msigdb/cards/YAO_TEMPORAL_RESPONSE_TO_PROGESTERONE_CLUSTER_1.html
CAGGTG_V$E12_Q6	28	132	2485	21658	1.84874	0.000992952	10253;5208;8531;5566;2316;1017;287;5062;2803;1978;9815;5139;5587;5339;5585;81608;54882;64225;6239;5257;51773;25865;23303;54927;55971;51155;57509;23499	Spry2;PFKFB2;NF-GMB;PKACa;FLNA;CDK2;ANK2;PAK2;golgin-245;4E-BP1;GIT2;PDE3A;PKD1;plectin 1;PKN1;FIP1L1;ANKHD1;ARL6IP2;RREB-1;PHKB;HBXAP;PKD2;KIF13B;CHCHD3;IRTKS;Hn1;MTUS1;MACF1 iso2	0.0335402	c3	http://www.broadinstitute.org/gsea/msigdb/cards/CAGGTG_V$E12_Q6.html
CTACTGT,MIR-199A	6	132	183	21658	5.37953	0.00104311	9945;8087;287;2803;6239;11244	GFAT2;FXR1;ANK2;golgin-245;RREB-1;ZHX1	0.0335402	c3	http://www.broadinstitute.org/gsea/msigdb/cards/CTACTGT,MIR-199A.html
TGTTTAC,MIR-30A-5P,MIR-30C,MIR-30D,MIR-30B,MIR-30E-5P	11	132	579	21658	3.11716	0.000942306	196441;9945;23774;8531;79026;2803;11052;9644;54882;54822;5411	PSRC2;GFAT2;BRD1;NF-GMB;AHNAK;golgin-245;CPSF6;Tks5;ANKHD1;ChaK1;PNN	0.0335402	c3	http://www.broadinstitute.org/gsea/msigdb/cards/TGTTTAC,MIR-30A-5P,MIR-30C,MIR-30D,MIR-30B,MIR-30E-5P.html
TTGCCAA,MIR-182	8	132	327	21658	4.01409	0.00101504	2309;196441;8087;287;9815;5587;11073;116224	FOXO3A;PSRC2;FXR1;ANK2;GIT2;PKD1;TOPBP1;C9orf42	0.0335402	c3	http://www.broadinstitute.org/gsea/msigdb/cards/TTGCCAA,MIR-182.html
REACTOME_CELL_CYCLE_MITOTIC	8	132	325	21658	4.03879	0.000976819	8481;983;203068;3320;5566;1017;9493;23332	OFD1;Cdc2;tubulin, beta-1;HSP90A;PKACa;CDK2;KIF23;CLASP1	0.0336895	c2	http://www.broadinstitute.org/gsea/msigdb/cards/REACTOME_CELL_CYCLE_MITOTIC.html
GCM_ZNF198	6	132	118	21658	8.34284	0.000109732	2309;26005;85021;988;11244;57498	FOXO3A;FLJ43906;REPS1;CDC5L;ZHX1;Kidins220	0.0342257	c4	http://www.broadinstitute.org/gsea/msigdb/cards/GCM_ZNF198.html
MODULE_18	11	132	451	21658	4.00185	0.00011967	5208;983;7153;4001;2316;1017;1978;9656;5339;25937;57509	PFKFB2;Cdc2;TOP2A;Lamin B1;FLNA;CDK2;4E-BP1;MDC1;plectin 1;TAZ;MTUS1	0.0342257	c4	http://www.broadinstitute.org/gsea/msigdb/cards/MODULE_18.html
PID_VEGFR1_2_PATHWAY	4	132	69	21658	9.51164	0.00101362	3320;5566;5335;5062	HSP90A;PKACa;PLCG1;PAK2	0.0344559	c2	http://www.broadinstitute.org/gsea/msigdb/cards/PID_VEGFR1_2_PATHWAY.html
RHODES_UNDIFFERENTIATED_CANCER	4	132	69	21658	9.51164	0.00101362	983;203068;7153;9493	Cdc2;tubulin, beta-1;TOP2A;KIF23	0.0344559	c2	http://www.broadinstitute.org/gsea/msigdb/cards/RHODES_UNDIFFERENTIATED_CANCER.html
BIOCARTA_FAS_PATHWAY	3	132	30	21658	16.4076	0.00103798	4000;4001;5062	lamin A/C;Lamin B1;PAK2	0.0345383	c2	http://www.broadinstitute.org/gsea/msigdb/cards/BIOCARTA_FAS_PATHWAY.html
REACTOME_SIGNALING_BY_FGFR1_MUTANTS	3	132	30	21658	16.4076	0.00103798	5335;1523;11052	PLCG1;CUTL1;CPSF6	0.0345383	c2	http://www.broadinstitute.org/gsea/msigdb/cards/REACTOME_SIGNALING_BY_FGFR1_MUTANTS.html
REACTOME_SIGNALING_BY_ROBO_RECEPTOR	3	132	30	21658	16.4076	0.00103798	5062;23332;55740	PAK2;CLASP1;Mena	0.0345383	c2	http://www.broadinstitute.org/gsea/msigdb/cards/REACTOME_SIGNALING_BY_ROBO_RECEPTOR.html
KAN_RESPONSE_TO_ARSENIC_TRIOXIDE	5	132	123	21658	6.66975	0.00110305	9945;7153;4001;10763;10397	GFAT2;TOP2A;Lamin B1;nestin;NDRG1	0.0360717	c2	http://www.broadinstitute.org/gsea/msigdb/cards/KAN_RESPONSE_TO_ARSENIC_TRIOXIDE.html
ONKEN_UVEAL_MELANOMA_UP	13	132	783	21658	2.72412	0.00110696	983;1523;287;29896;8682;23367;6574;10397;54517;27000;25937;23499;51592	Cdc2;CUTL1;ANK2;TRA2A;PEA-15;LARP;SLC20A1;NDRG1;FLJ20485;ZRF1;TAZ;MACF1 iso2;TIF1-gamma	0.0360717	c2	http://www.broadinstitute.org/gsea/msigdb/cards/ONKEN_UVEAL_MELANOMA_UP.html
ZHANG_TLX_TARGETS_36HR_DN	6	132	185	21658	5.32138	0.00110121	7153;9493;54822;27000;56916;23499	TOP2A;KIF23;ChaK1;ZRF1;SMARCAD1;MACF1 iso2	0.0360717	c2	http://www.broadinstitute.org/gsea/msigdb/cards/ZHANG_TLX_TARGETS_36HR_DN.html
POSITIVE_REGULATION_OF_NUCLEOBASENUCLEOSIDENUCLEOTIDE_AND_NUCLEIC_ACID_METABOLIC_PROCESS	6	132	154	21658	6.39256	0.00043623	6829;2309;4686;2308;55729;51773	SPT5;FOXO3A;NCBP1;FOXO1A;ATF7IP;HBXAP	0.0373105	c5	http://www.broadinstitute.org/gsea/msigdb/cards/POSITIVE_REGULATION_OF_NUCLEOBASENUCLEOSIDENUCLEOTIDE_AND_NUCLEIC_ACID_METABOLIC_PROCESS.html
BOYAULT_LIVER_CANCER_SUBCLASS_G3_UP	6	132	188	21658	5.23646	0.00119298	8087;10576;11073;10397;54517;51155	FXR1;CCT2;TOPBP1;NDRG1;FLJ20485;Hn1	0.0386086	c2	http://www.broadinstitute.org/gsea/msigdb/cards/BOYAULT_LIVER_CANCER_SUBCLASS_G3_UP.html
GRAESSMANN_APOPTOSIS_BY_DOXORUBICIN_DN	22	132	1781	21658	2.02676	0.00120172	9669;23683;6840;203068;7153;8531;4001;1975;1017;1398;6575;25836;9736;284058;23673;6239;85021;116224;54822;5411;56916;54927	eIF5B;PKD3;supervillin;tubulin, beta-1;TOP2A;NF-GMB;Lamin B1;eIF4B;CDK2;Crk;SLC20A2;NIPBL;USP34;LOC284058;STX12;RREB-1;REPS1;C9orf42;ChaK1;PNN;SMARCAD1;CHCHD3	0.0386266	c2	http://www.broadinstitute.org/gsea/msigdb/cards/GRAESSMANN_APOPTOSIS_BY_DOXORUBICIN_DN.html
V$ARNT_01	7	132	261	21658	4.4005	0.00125749	1975;5062;23352;55729;54882;54822;57509	eIF4B;PAK2;UBR4;ATF7IP;ANKHD1;ChaK1;MTUS1	0.0389356	c3	http://www.broadinstitute.org/gsea/msigdb/cards/V$ARNT_01.html
BILANGES_RAPAMYCIN_SENSITIVE_VIA_TSC1_AND_TSC2	4	132	73	21658	8.99045	0.00123701	203068;7431;8087;10576	tubulin, beta-1;vimentin;FXR1;CCT2	0.0394924	c2	http://www.broadinstitute.org/gsea/msigdb/cards/BILANGES_RAPAMYCIN_SENSITIVE_VIA_TSC1_AND_TSC2.html
GAUSSMANN_MLL_AF4_FUSION_TARGETS_A_UP	6	132	191	21658	5.15421	0.00129051	5208;9815;11052;26005;6574;23524	PFKFB2;GIT2;CPSF6;FLJ43906;SLC20A1;SRm300	0.0406778	c2	http://www.broadinstitute.org/gsea/msigdb/cards/GAUSSMANN_MLL_AF4_FUSION_TARGETS_A_UP.html
PUJANA_BRCA2_PCC_NETWORK	9	132	423	21658	3.49097	0.00129136	983;7153;4001;9493;5062;11052;51574;11073;5411	Cdc2;TOP2A;Lamin B1;KIF23;PAK2;CPSF6;LARP7;TOPBP1;PNN	0.0406778	c2	http://www.broadinstitute.org/gsea/msigdb/cards/PUJANA_BRCA2_PCC_NETWORK.html
BOQUEST_STEM_CELL_CULTURED_VS_FRESH_UP	9	132	425	21658	3.47455	0.00133317	10253;983;7153;287;2673;2308;5587;23303;57509	Spry2;Cdc2;TOP2A;ANK2;GFAT;FOXO1A;PKD1;KIF13B;MTUS1	0.0417167	c2	http://www.broadinstitute.org/gsea/msigdb/cards/BOQUEST_STEM_CELL_CULTURED_VS_FRESH_UP.html
HALLMARK_TGF_BETA_SIGNALING	3	132	54	21658	9.11532	0.00500859	6574;25937;51592	SLC20A1;TAZ;TIF1-gamma	0.0417382	h	http://www.broadinstitute.org/gsea/msigdb/cards/HALLMARK_TGF_BETA_SIGNALING.html
CYTOSKELETAL_PART	7	132	235	21658	4.88736	0.000694503	983;7431;7153;4001;9493;23332;5411	Cdc2;vimentin;TOP2A;Lamin B1;KIF23;CLASP1;PNN	0.0431083	c5	http://www.broadinstitute.org/gsea/msigdb/cards/CYTOSKELETAL_PART.html
INTERMEDIATE_FILAMENT	3	132	24	21658	20.5095	0.000571418	7431;4001;5411	vimentin;Lamin B1;PNN	0.0431083	c5	http://www.broadinstitute.org/gsea/msigdb/cards/INTERMEDIATE_FILAMENT.html
INTERMEDIATE_FILAMENT_CYTOSKELETON	3	132	24	21658	20.5095	0.000571418	7431;4001;5411	vimentin;Lamin B1;PNN	0.0431083	c5	http://www.broadinstitute.org/gsea/msigdb/cards/INTERMEDIATE_FILAMENT_CYTOSKELETON.html
NEGATIVE_REGULATION_OF_CELLULAR_PROCESS	12	132	646	21658	3.04785	0.000670456	6829;3315;983;8531;1523;2308;8682;55729;23332;84335;51773;11244	SPT5;HSP27;Cdc2;NF-GMB;CUTL1;FOXO1A;PEA-15;ATF7IP;CLASP1;Akt1S1;HBXAP;ZHX1	0.0431083	c5	http://www.broadinstitute.org/gsea/msigdb/cards/NEGATIVE_REGULATION_OF_CELLULAR_PROCESS.html
POSITIVE_REGULATION_OF_CELLULAR_METABOLIC_PROCESS	7	132	229	21658	5.01542	0.00059888	6829;2309;3320;4686;2308;55729;51773	SPT5;FOXO3A;HSP90A;NCBP1;FOXO1A;ATF7IP;HBXAP	0.0431083	c5	http://www.broadinstitute.org/gsea/msigdb/cards/POSITIVE_REGULATION_OF_CELLULAR_METABOLIC_PROCESS.html
POSITIVE_REGULATION_OF_METABOLIC_PROCESS	7	132	236	21658	4.86665	0.000711554	6829;2309;3320;4686;2308;55729;51773	SPT5;FOXO3A;HSP90A;NCBP1;FOXO1A;ATF7IP;HBXAP	0.0431083	c5	http://www.broadinstitute.org/gsea/msigdb/cards/POSITIVE_REGULATION_OF_METABOLIC_PROCESS.html
PROTEIN_KINASE_BINDING	4	132	62	21658	10.5855	0.000693442	2309;7153;51530;23303	FOXO3A;TOP2A;NIPA;KIF13B	0.0431083	c5	http://www.broadinstitute.org/gsea/msigdb/cards/PROTEIN_KINASE_BINDING.html
MODULE_403	4	132	46	21658	14.2675	0.000238773	983;7153;1017;11073	Cdc2;TOP2A;CDK2;TOPBP1	0.0431844	c4	http://www.broadinstitute.org/gsea/msigdb/cards/MODULE_403.html
MODULE_54	8	132	263	21658	4.9909	0.000251657	983;7153;4001;9493;29028;51530;11073;51155	Cdc2;TOP2A;Lamin B1;KIF23;ATAD2;NIPA;TOPBP1;Hn1	0.0431844	c4	http://www.broadinstitute.org/gsea/msigdb/cards/MODULE_54.html
V$MYCMAX_02	7	132	268	21658	4.28556	0.00145772	1975;1017;8087;23352;55729;9736;54882	eIF4B;CDK2;FXR1;UBR4;ATF7IP;USP34;ANKHD1	0.0435235	c3	http://www.broadinstitute.org/gsea/msigdb/cards/V$MYCMAX_02.html
GOLDRATH_ANTIGEN_RESPONSE	8	132	346	21658	3.79366	0.00144128	4000;983;7153;8531;4001;6672;79026;11073	lamin A/C;Cdc2;TOP2A;NF-GMB;Lamin B1;SP100;AHNAK;TOPBP1	0.0445603	c2	http://www.broadinstitute.org/gsea/msigdb/cards/GOLDRATH_ANTIGEN_RESPONSE.html
HONMA_DOCETAXEL_RESISTANCE	3	132	34	21658	14.4773	0.00145234	203068;8087;10376	tubulin, beta-1;FXR1;tubulin, alpha, ubiquitous	0.0445603	c2	http://www.broadinstitute.org/gsea/msigdb/cards/HONMA_DOCETAXEL_RESISTANCE.html
PID_IL2_PI3KPATHWAY	3	132	34	21658	14.4773	0.00145234	2309;3320;6194	FOXO3A;HSP90A;S6	0.0445603	c2	http://www.broadinstitute.org/gsea/msigdb/cards/PID_IL2_PI3KPATHWAY.html
RODRIGUES_THYROID_CARCINOMA_DN	4	132	77	21658	8.52342	0.00149276	29896;5339;284058;51773	TRA2A;plectin 1;LOC284058;HBXAP	0.0455052	c2	http://www.broadinstitute.org/gsea/msigdb/cards/RODRIGUES_THYROID_CARCINOMA_DN.html
MODULE_52	10	132	433	21658	3.78928	0.000374526	5208;6840;983;7153;4001;2316;1017;1978;5339;25937	PFKFB2;supervillin;Cdc2;TOP2A;Lamin B1;FLNA;CDK2;4E-BP1;plectin 1;TAZ	0.0459062	c4	http://www.broadinstitute.org/gsea/msigdb/cards/MODULE_52.html
MODULE_81	3	132	20	21658	24.6114	0.000352155	3315;1975;1978	HSP27;eIF4B;4E-BP1	0.0459062	c4	http://www.broadinstitute.org/gsea/msigdb/cards/MODULE_81.html
WELCSH_BRCA1_TARGETS_UP	6	132	198	21658	4.97199	0.00154174	983;203068;7153;8531;10627;1975	Cdc2;tubulin, beta-1;TOP2A;NF-GMB;MRLC2;eIF4B	0.046697	c2	http://www.broadinstitute.org/gsea/msigdb/cards/WELCSH_BRCA1_TARGETS_UP.html
JOHNSTONE_PARVB_TARGETS_3_DN	14	132	918	21658	2.50224	0.00157703	9669;55660;23683;983;7153;8531;9493;5511;29896;11052;29028;9736;6239;5411	eIF5B;FNBP3;PKD3;Cdc2;TOP2A;NF-GMB;KIF23;NIPP-1;TRA2A;CPSF6;ATAD2;USP34;RREB-1;PNN	0.0474616	c2	http://www.broadinstitute.org/gsea/msigdb/cards/JOHNSTONE_PARVB_TARGETS_3_DN.html
CLIMENT_BREAST_CANCER_COPY_NUMBER_DN	2	132	8	21658	41.0189	0.00158759	23303;57509	KIF13B;MTUS1	0.047477	c2	http://www.broadinstitute.org/gsea/msigdb/cards/CLIMENT_BREAST_CANCER_COPY_NUMBER_DN.html
WANG_LMO4_TARGETS_DN	8	132	352	21658	3.72899	0.001602	9669;55660;8087;5062;23352;80223;23673;57568	eIF5B;FNBP3;FXR1;PAK2;UBR4;Rab11FIP1;STX12;SIPA1L2	0.0476066	c2	http://www.broadinstitute.org/gsea/msigdb/cards/WANG_LMO4_TARGETS_DN.html
PID_P73PATHWAY	4	132	79	21658	8.30763	0.00163351	2309;983;1017;8682	FOXO3A;Cdc2;CDK2;PEA-15	0.0482397	c2	http://www.broadinstitute.org/gsea/msigdb/cards/PID_P73PATHWAY.html
PID_PI3KPLCTRKPATHWAY	3	132	36	21658	13.673	0.00169323	2309;5335;572	FOXO3A;PLCG1;Bad	0.0496925	c2	http://www.broadinstitute.org/gsea/msigdb/cards/PID_PI3KPLCTRKPATHWAY.html
MORI_PRE_BI_LYMPHOCYTE_UP	4	132	80	21658	8.20379	0.00170723	983;203068;7153;4001	Cdc2;tubulin, beta-1;TOP2A;Lamin B1	0.049748	c2	http://www.broadinstitute.org/gsea/msigdb/cards/MORI_PRE_BI_LYMPHOCYTE_UP.html
MULLIGHAN_NPM1_MUTATED_SIGNATURE_1_UP	7	132	276	21658	4.16134	0.00171618	3320;1017;5511;5139;25836;55729;65125	HSP90A;CDK2;NIPP-1;PDE3A;NIPBL;ATF7IP;WNK1	0.049748	c2	http://www.broadinstitute.org/gsea/msigdb/cards/MULLIGHAN_NPM1_MUTATED_SIGNATURE_1_UP.html

## Sheet: A2058_MEKup
Geneset	x	X	n	N	Fold Enrichment	p	Entrez IDs	Gene Names	adjusted p	Geneset Collection	link to MsigDB Geneset
HALLMARK_MITOTIC_SPINDLE	14	130	200	21658	11.662	4.07141e-11	274;9826;24137;9493;4926;253260;23332;10276;10048;51203;3619;54443;10801;22974	BIN1;ARHGEF11;KIF4A;KIF23;NuMA-1;Rictor;CLASP1;Net1;RANBP9;NUSAP1;INCENP;anillin;9-Sep;TPX2	2.03571e-09	h	http://www.broadinstitute.org/gsea/msigdb/cards/HALLMARK_MITOTIC_SPINDLE.html
HALLMARK_G2M_CHECKPOINT	11	130	200	21658	9.163	5.7491e-08	24137;4605;1756;4288;9493;4926;51203;7371;3619;51155;22974	KIF4A;B-Myb;dystrophin;KI-67;KIF23;NuMA-1;NUSAP1;UCK2;INCENP;Hn1;TPX2	1.43728e-06	h	http://www.broadinstitute.org/gsea/msigdb/cards/HALLMARK_G2M_CHECKPOINT.html
GOBERT_OLIGODENDROCYTE_DIFFERENTIATION_UP	19	130	570	21658	5.55333	2.23296e-09	284403;24137;4605;4288;2956;9493;2305;9656;286826;55183;55320;10276;283431;221150;79892;51203;3619;51155;22974	WDR62;KIF4A;B-Myb;KI-67;MSH6;KIF23;FOXM1;MDC1;LIN9;Rif1;C14orf106;Net1;GAS2L3;RAMA1;C10orf119;NUSAP1;INCENP;Hn1;TPX2	1.05507e-05	c2	http://www.broadinstitute.org/gsea/msigdb/cards/GOBERT_OLIGODENDROCYTE_DIFFERENTIATION_UP.html
DUTERTRE_ESTRADIOL_RESPONSE_24HR_UP	14	130	324	21658	7.19877	1.54598e-08	284403;24137;4605;4288;9493;2305;283431;221150;84930;83990;51203;3619;54443;22974	WDR62;KIF4A;B-Myb;KI-67;KIF23;FOXM1;GAS2L3;RAMA1;MASTL;BRIP1;NUSAP1;INCENP;anillin;TPX2	3.65239e-05	c2	http://www.broadinstitute.org/gsea/msigdb/cards/DUTERTRE_ESTRADIOL_RESPONSE_24HR_UP.html
DODD_NASOPHARYNGEAL_CARCINOMA_DN	27	130	1375	21658	3.27142	5.03026e-08	8725;24137;1756;4288;2956;9493;2305;4841;9859;286826;55183;23332;283431;23141;221150;129401;8570;84930;79892;83990;51203;84365;7371;54443;55691;23272;22974	RMP;KIF4A;dystrophin;KI-67;MSH6;KIF23;FOXM1;NONO;KAB1;LIN9;Rif1;CLASP1;GAS2L3;ANKLE2;RAMA1;NUP35;KHSRP;MASTL;C10orf119;BRIP1;NUSAP1;NIFK;UCK2;anillin;FRMD4A;RAP140;TPX2	3.77505e-05	c2	http://www.broadinstitute.org/gsea/msigdb/cards/DODD_NASOPHARYNGEAL_CARCINOMA_DN.html
KINSEY_TARGETS_OF_EWSR1_FLII_FUSION_UP	26	130	1278	21658	3.38936	4.69138e-08	8725;24137;4605;4288;2956;9493;2305;9656;4841;286826;55183;65059;10276;221150;221496;129401;84930;10048;10514;79892;83990;51203;84365;7371;54443;22974	RMP;KIF4A;B-Myb;KI-67;MSH6;KIF23;FOXM1;MDC1;NONO;LIN9;Rif1;RAPH1;Net1;RAMA1;LEMD2;NUP35;MASTL;RANBP9;MybBP1A;C10orf119;BRIP1;NUSAP1;NIFK;UCK2;anillin;TPX2	3.77505e-05	c2	http://www.broadinstitute.org/gsea/msigdb/cards/KINSEY_TARGETS_OF_EWSR1_FLII_FUSION_UP.html
MITSIADES_RESPONSE_TO_APLIDIN_DN	12	130	249	21658	8.02892	5.59267e-08	23451;8725;24137;4605;4288;2956;2305;5339;23299;51203;10801;22974	SF3B1;RMP;KIF4A;B-Myb;KI-67;MSH6;FOXM1;plectin 1;Bicd2;NUSAP1;9-Sep;TPX2	3.77505e-05	c2	http://www.broadinstitute.org/gsea/msigdb/cards/MITSIADES_RESPONSE_TO_APLIDIN_DN.html
PILON_KLF1_TARGETS_DN	33	130	1972	21658	2.78793	5.30186e-08	607;27257;23094;26057;9555;9611;23451;8725;6840;2956;10657;7706;9589;23248;23367;23332;283431;23141;221150;159013;116224;81559;10048;51203;7371;63894;54443;55257;55707;55691;23613;23228;9846	Bcl-9;LSM1;SIPA1L3;ANKRD17;H2AFY;N-CoR1;SF3B1;RMP;supervillin;MSH6;Sam68;ZNF147;WTAP;KIAA0460;LARP;CLASP1;GAS2L3;ANKLE2;RAMA1;CXorf38;C9orf42;TRIM11;RANBP9;NUSAP1;UCK2;FLJ12707;anillin;MRGBP;NECAP2;FRMD4A;RACK7;PLCL2;Gab2	3.77505e-05	c2	http://www.broadinstitute.org/gsea/msigdb/cards/PILON_KLF1_TARGETS_DN.html
ZHANG_TLX_TARGETS_36HR_DN	11	130	185	21658	9.90595	2.69821e-08	4288;9493;55183;55320;10276;84930;9169;51203;3619;54443;22974	KI-67;KIF23;Rif1;C14orf106;Net1;MASTL;SFRS2IP;NUSAP1;INCENP;anillin;TPX2	3.77505e-05	c2	http://www.broadinstitute.org/gsea/msigdb/cards/ZHANG_TLX_TARGETS_36HR_DN.html
INTRACELLULAR_ORGANELLE_PART	25	130	1192	21658	3.49413	5.02032e-08	9282;9555;8725;24137;5894;6672;4131;2956;9493;4926;9589;54973;23332;26173;200185;10048;9169;10514;29803;84365;3619;54443;55707;10801;22974	Trap170;H2AFY;RMP;KIF4A;Raf1;SP100;MAP1B;MSH6;KIF23;NuMA-1;WTAP;CPSF3L;CLASP1;INTS1;KRTCAP2;RANBP9;SFRS2IP;MybBP1A;REPIN1;NIFK;INCENP;anillin;NECAP2;9-Sep;TPX2	3.9508e-05	c5	http://www.broadinstitute.org/gsea/msigdb/cards/INTRACELLULAR_ORGANELLE_PART.html
ORGANELLE_PART	25	130	1197	21658	3.47953	5.43439e-08	9282;9555;8725;24137;5894;6672;4131;2956;9493;4926;9589;54973;23332;26173;200185;10048;9169;10514;29803;84365;3619;54443;55707;10801;22974	Trap170;H2AFY;RMP;KIF4A;Raf1;SP100;MAP1B;MSH6;KIF23;NuMA-1;WTAP;CPSF3L;CLASP1;INTS1;KRTCAP2;RANBP9;SFRS2IP;MybBP1A;REPIN1;NIFK;INCENP;anillin;NECAP2;9-Sep;TPX2	3.9508e-05	c5	http://www.broadinstitute.org/gsea/msigdb/cards/ORGANELLE_PART.html
SPINDLE	6	130	39	21658	25.6308	2.70376e-07	24137;9493;4926;23332;3619;22974	KIF4A;KIF23;NuMA-1;CLASP1;INCENP;TPX2	0.000131042	c5	http://www.broadinstitute.org/gsea/msigdb/cards/SPINDLE.html
MICROTUBULE_CYTOSKELETON	9	130	152	21658	9.86447	5.3884e-07	24137;4131;9493;4926;23332;10048;3619;10801;22974	KIF4A;MAP1B;KIF23;NuMA-1;CLASP1;RANBP9;INCENP;9-Sep;TPX2	0.000195868	c5	http://www.broadinstitute.org/gsea/msigdb/cards/MICROTUBULE_CYTOSKELETON.html
HORIUCHI_WTAP_TARGETS_DN	12	130	310	21658	6.44903	5.37511e-07	24137;4605;4288;4131;9493;2305;9589;23248;221150;51203;54443;22974	KIF4A;B-Myb;KI-67;MAP1B;KIF23;FOXM1;WTAP;KIAA0460;RAMA1;NUSAP1;anillin;TPX2	0.000289452	c2	http://www.broadinstitute.org/gsea/msigdb/cards/HORIUCHI_WTAP_TARGETS_DN.html
SHEPARD_BMYB_TARGETS	7	130	74	21658	15.7595	5.51337e-07	4288;9493;2305;4926;84930;54443;22974	KI-67;KIF23;FOXM1;NuMA-1;MASTL;anillin;TPX2	0.000289452	c2	http://www.broadinstitute.org/gsea/msigdb/cards/SHEPARD_BMYB_TARGETS.html
INTRACELLULAR_NON_MEMBRANE_BOUND_ORGANELLE	16	130	631	21658	4.22441	1.60233e-06	274;9555;24137;1756;4131;9493;4926;23332;10048;10514;29803;84365;3619;54443;10801;22974	BIN1;H2AFY;KIF4A;dystrophin;MAP1B;KIF23;NuMA-1;CLASP1;RANBP9;MybBP1A;REPIN1;NIFK;INCENP;anillin;9-Sep;TPX2	0.000332827	c5	http://www.broadinstitute.org/gsea/msigdb/cards/INTRACELLULAR_NON_MEMBRANE_BOUND_ORGANELLE.html
NON_MEMBRANE_BOUND_ORGANELLE	16	130	631	21658	4.22441	1.60233e-06	274;9555;24137;1756;4131;9493;4926;23332;10048;10514;29803;84365;3619;54443;10801;22974	BIN1;H2AFY;KIF4A;dystrophin;MAP1B;KIF23;NuMA-1;CLASP1;RANBP9;MybBP1A;REPIN1;NIFK;INCENP;anillin;9-Sep;TPX2	0.000332827	c5	http://www.broadinstitute.org/gsea/msigdb/cards/NON_MEMBRANE_BOUND_ORGANELLE.html
NUCLEUS	25	130	1430	21658	2.91259	1.42593e-06	6829;27257;2309;9282;9555;8725;6840;6672;1398;2956;6194;10657;9656;4926;9589;4841;54973;26173;10048;9169;10514;29803;84365;22985;22974	SPT5;LSM1;FOXO3A;Trap170;H2AFY;RMP;supervillin;SP100;Crk;MSH6;S6;Sam68;MDC1;NuMA-1;WTAP;NONO;CPSF3L;INTS1;RANBP9;SFRS2IP;MybBP1A;REPIN1;NIFK;acinus;TPX2	0.000332827	c5	http://www.broadinstitute.org/gsea/msigdb/cards/NUCLEUS.html
CYTOSKELETAL_PART	10	130	235	21658	7.08936	2.20165e-06	24137;4131;9493;4926;23332;10048;3619;54443;10801;22974	KIF4A;MAP1B;KIF23;NuMA-1;CLASP1;RANBP9;INCENP;anillin;9-Sep;TPX2	0.00040015	c5	http://www.broadinstitute.org/gsea/msigdb/cards/CYTOSKELETAL_PART.html
DACOSTA_UV_RESPONSE_VIA_ERCC3_DN	19	130	855	21658	3.70222	1.08051e-06	2309;26057;8725;9943;1756;6672;4131;2956;9493;9859;55183;79882;23332;23141;7371;10801;23272;23613;51592	FOXO3A;ANKRD17;RMP;OSR1;dystrophin;SP100;MAP1B;MSH6;KIF23;KAB1;Rif1;UKp68;CLASP1;ANKLE2;UCK2;9-Sep;RAP140;RACK7;TIF1-gamma	0.000402275	c2	http://www.broadinstitute.org/gsea/msigdb/cards/DACOSTA_UV_RESPONSE_VIA_ERCC3_DN.html
REACTOME_SIGNALLING_BY_NGF	10	130	217	21658	7.67742	1.10679e-06	9826;2309;5894;1398;2931;3709;253260;10276;84335;8660	ARHGEF11;FOXO3A;Raf1;Crk;GSK3A;ITPR2;Rictor;Net1;Akt1S1;IRS-2	0.000402275	c2	http://www.broadinstitute.org/gsea/msigdb/cards/REACTOME_SIGNALLING_BY_NGF.html
SHEDDEN_LUNG_CANCER_POOR_SURVIVAL_A6	14	130	456	21658	5.11491	8.70228e-07	284403;24137;4605;4288;2956;9493;2305;55183;23141;83990;51203;55257;51155;22974	WDR62;KIF4A;B-Myb;KI-67;MSH6;KIF23;FOXM1;Rif1;ANKLE2;BRIP1;NUSAP1;MRGBP;Hn1;TPX2	0.000402275	c2	http://www.broadinstitute.org/gsea/msigdb/cards/SHEDDEN_LUNG_CANCER_POOR_SURVIVAL_A6.html
WHITFIELD_CELL_CYCLE_G2_M	10	130	216	21658	7.71296	1.06335e-06	4288;2305;9656;55320;283431;129401;51203;54443;51155;22974	KI-67;FOXM1;MDC1;C14orf106;GAS2L3;NUP35;NUSAP1;anillin;Hn1;TPX2	0.000402275	c2	http://www.broadinstitute.org/gsea/msigdb/cards/WHITFIELD_CELL_CYCLE_G2_M.html
BLUM_RESPONSE_TO_SALIRASIB_DN	12	130	342	21658	5.84561	1.4538e-06	9282;9555;24137;4605;4288;2956;9493;51203;3619;10801;51155;22974	Trap170;H2AFY;KIF4A;B-Myb;KI-67;MSH6;KIF23;NUSAP1;INCENP;9-Sep;Hn1;TPX2	0.000457946	c2	http://www.broadinstitute.org/gsea/msigdb/cards/BLUM_RESPONSE_TO_SALIRASIB_DN.html
LAIHO_COLORECTAL_CANCER_SERRATED_DN	7	130	86	21658	13.5605	1.4157e-06	9282;118;9112;23403;8570;29803;23524	Trap170;ADD1;MTA1;FBX46;KHSRP;REPIN1;SRm300	0.000457946	c2	http://www.broadinstitute.org/gsea/msigdb/cards/LAIHO_COLORECTAL_CANCER_SERRATED_DN.html
CYTOSKELETON	12	130	367	21658	5.44741	2.94433e-06	274;24137;1756;4131;9493;4926;23332;10048;3619;54443;10801;22974	BIN1;KIF4A;dystrophin;MAP1B;KIF23;NuMA-1;CLASP1;RANBP9;INCENP;anillin;9-Sep;TPX2	0.000475672	c5	http://www.broadinstitute.org/gsea/msigdb/cards/CYTOSKELETON.html
WHITFIELD_CELL_CYCLE_G2	9	130	182	21658	8.23846	2.23834e-06	284403;9493;4926;55320;283431;221150;51203;54443;51155	WDR62;KIF23;NuMA-1;C14orf106;GAS2L3;RAMA1;NUSAP1;anillin;Hn1	0.000661009	c2	http://www.broadinstitute.org/gsea/msigdb/cards/WHITFIELD_CELL_CYCLE_G2.html
REACTOME_DOWNSTREAM_SIGNAL_TRANSDUCTION	7	130	95	21658	12.2758	2.63974e-06	2309;5894;1398;2931;3709;253260;84335	FOXO3A;Raf1;Crk;GSK3A;ITPR2;Rictor;Akt1S1	0.000692933	c2	http://www.broadinstitute.org/gsea/msigdb/cards/REACTOME_DOWNSTREAM_SIGNAL_TRANSDUCTION.html
REACTOME_NGF_SIGNALLING_VIA_TRKA_FROM_THE_PLASMA_MEMBRANE	8	130	137	21658	9.72847	2.59746e-06	2309;5894;1398;2931;3709;253260;84335;8660	FOXO3A;Raf1;Crk;GSK3A;ITPR2;Rictor;Akt1S1;IRS-2	0.000692933	c2	http://www.broadinstitute.org/gsea/msigdb/cards/REACTOME_NGF_SIGNALLING_VIA_TRKA_FROM_THE_PLASMA_MEMBRANE.html
ROSTY_CERVICAL_CANCER_PROLIFERATION_CLUSTER	8	130	140	21658	9.52	3.02676e-06	24137;4605;4288;9493;2305;51203;51155;22974	KIF4A;B-Myb;KI-67;KIF23;FOXM1;NUSAP1;Hn1;TPX2	0.000752709	c2	http://www.broadinstitute.org/gsea/msigdb/cards/ROSTY_CERVICAL_CANCER_PROLIFERATION_CLUSTER.html
PID_PI3KCIAKTPATHWAY	5	130	35	21658	23.8	3.89513e-06	2309;9882;5894;2931;253260	FOXO3A;TBC1D4;Raf1;GSK3A;Rictor	0.000920225	c2	http://www.broadinstitute.org/gsea/msigdb/cards/PID_PI3KCIAKTPATHWAY.html
CHANG_CYCLING_GENES	8	130	148	21658	9.00541	4.47673e-06	9493;2305;283431;221150;51203;54443;51155;22974	KIF23;FOXM1;GAS2L3;RAMA1;NUSAP1;anillin;Hn1;TPX2	0.00099498	c2	http://www.broadinstitute.org/gsea/msigdb/cards/CHANG_CYCLING_GENES.html
DAZARD_RESPONSE_TO_UV_NHEK_DN	11	130	318	21658	5.76289	4.63271e-06	2309;5774;4288;2956;9493;9656;9859;55183;23332;9169;23613	FOXO3A;PTPN3;KI-67;MSH6;KIF23;MDC1;KAB1;Rif1;CLASP1;SFRS2IP;RACK7	0.00099498	c2	http://www.broadinstitute.org/gsea/msigdb/cards/DAZARD_RESPONSE_TO_UV_NHEK_DN.html
PUJANA_CHEK2_PCC_NETWORK	17	130	779	21658	3.63569	5.31587e-06	27257;9943;4605;6672;4288;2956;6194;10657;2305;9112;9589;4841;55183;8570;10048;7371;22974	LSM1;OSR1;B-Myb;SP100;KI-67;MSH6;S6;Sam68;FOXM1;MTA1;WTAP;NONO;Rif1;KHSRP;RANBP9;UCK2;TPX2	0.00106383	c2	http://www.broadinstitute.org/gsea/msigdb/cards/PUJANA_CHEK2_PCC_NETWORK.html
REACTOME_PI3K_AKT_ACTIVATION	5	130	38	21658	21.9211	5.61712e-06	2309;2931;253260;84335;8660	FOXO3A;GSK3A;Rictor;Akt1S1;IRS-2	0.00106383	c2	http://www.broadinstitute.org/gsea/msigdb/cards/REACTOME_PI3K_AKT_ACTIVATION.html
TOYOTA_TARGETS_OF_MIR34B_AND_MIR34C	13	130	463	21658	4.67775	5.62872e-06	9611;24137;4605;5774;4288;2305;55183;55320;23141;83990;51203;23613;51592	N-CoR1;KIF4A;B-Myb;PTPN3;KI-67;FOXM1;Rif1;C14orf106;ANKLE2;BRIP1;NUSAP1;RACK7;TIF1-gamma	0.00106383	c2	http://www.broadinstitute.org/gsea/msigdb/cards/TOYOTA_TARGETS_OF_MIR34B_AND_MIR34C.html
GINESTIER_BREAST_CANCER_ZNF217_AMPLIFIED_DN	11	130	335	21658	5.47045	7.46552e-06	9826;23403;23367;2011;26173;221496;84444;8570;23152;22985;23524	ARHGEF11;FBX46;LARP;MARK2;INTS1;LEMD2;DOT1L;KHSRP;capicua;acinus;SRm300	0.00135671	c2	http://www.broadinstitute.org/gsea/msigdb/cards/GINESTIER_BREAST_CANCER_ZNF217_AMPLIFIED_DN.html
GNF2_CDC2	6	130	62	21658	16.1226	3.24789e-06	24137;4605;4288;2305;51203;22974	KIF4A;B-Myb;KI-67;FOXM1;NUSAP1;TPX2	0.00139334	c4	http://www.broadinstitute.org/gsea/msigdb/cards/GNF2_CDC2.html
GNF2_CENPF	6	130	62	21658	16.1226	3.24789e-06	24137;4605;4288;2305;51203;22974	KIF4A;B-Myb;KI-67;FOXM1;NUSAP1;TPX2	0.00139334	c4	http://www.broadinstitute.org/gsea/msigdb/cards/GNF2_CENPF.html
REACTOME_SIGNALING_BY_SCF_KIT	6	130	78	21658	12.8154	1.11578e-05	2309;5894;2931;253260;84335;9846	FOXO3A;Raf1;GSK3A;Rictor;Akt1S1;Gab2	0.00195262	c2	http://www.broadinstitute.org/gsea/msigdb/cards/REACTOME_SIGNALING_BY_SCF_KIT.html
RNA_METABOLIC_PROCESS	17	130	841	21658	3.36766	1.41203e-05	6829;9826;27257;2309;9282;9611;8725;6672;1398;10657;4841;54973;26173;8570;9169;10514;83990	SPT5;ARHGEF11;LSM1;FOXO3A;Trap170;N-CoR1;RMP;SP100;Crk;Sam68;NONO;CPSF3L;INTS1;KHSRP;SFRS2IP;MybBP1A;BRIP1	0.00205309	c5	http://www.broadinstitute.org/gsea/msigdb/cards/RNA_METABOLIC_PROCESS.html
PID_MET_PATHWAY	6	130	80	21658	12.495	1.27807e-05	5894;1398;57610;84335;10048;9846	Raf1;Crk;RanBP10;Akt1S1;RANBP9;Gab2	0.00208237	c2	http://www.broadinstitute.org/gsea/msigdb/cards/PID_MET_PATHWAY.html
REACTOME_SIGNALING_BY_PDGF	7	130	122	21658	9.55902	1.25063e-05	2309;5894;1398;2931;3709;253260;84335	FOXO3A;Raf1;Crk;GSK3A;ITPR2;Rictor;Akt1S1	0.00208237	c2	http://www.broadinstitute.org/gsea/msigdb/cards/REACTOME_SIGNALING_BY_PDGF.html
CHIANG_LIVER_CANCER_SUBCLASS_PROLIFERATION_UP	8	130	178	21658	7.48764	1.62282e-05	24137;4288;9493;2305;51203;54443;51155;22974	KIF4A;KI-67;KIF23;FOXM1;NUSAP1;anillin;Hn1;TPX2	0.00247349	c2	http://www.broadinstitute.org/gsea/msigdb/cards/CHIANG_LIVER_CANCER_SUBCLASS_PROLIFERATION_UP.html
REACTOME_SIGNALING_BY_FGFR_IN_DISEASE	7	130	127	21658	9.18268	1.60238e-05	2309;5894;2931;3709;253260;84335;9846	FOXO3A;Raf1;GSK3A;ITPR2;Rictor;Akt1S1;Gab2	0.00247349	c2	http://www.broadinstitute.org/gsea/msigdb/cards/REACTOME_SIGNALING_BY_FGFR_IN_DISEASE.html
ZHOU_CELL_CYCLE_GENES_IN_IR_RESPONSE_24HR	7	130	128	21658	9.11094	1.68171e-05	4605;9493;9656;129401;51203;54443;51155	B-Myb;KIF23;MDC1;NUP35;NUSAP1;anillin;Hn1	0.00248314	c2	http://www.broadinstitute.org/gsea/msigdb/cards/ZHOU_CELL_CYCLE_GENES_IN_IR_RESPONSE_24HR.html
PUJANA_ATM_PCC_NETWORK	23	130	1442	21658	2.65728	1.74927e-05	27257;5208;9555;23451;9943;5894;4605;7572;6672;4288;2956;6194;10657;2305;9112;11333;9589;4841;55183;26173;10048;9169;23228	LSM1;PFKFB2;H2AFY;SF3B1;OSR1;Raf1;B-Myb;ZNF24;SP100;KI-67;MSH6;S6;Sam68;FOXM1;MTA1;PDAP1;WTAP;NONO;Rif1;INTS1;RANBP9;SFRS2IP;PLCL2	0.00250464	c2	http://www.broadinstitute.org/gsea/msigdb/cards/PUJANA_ATM_PCC_NETWORK.html
SCGGAAGY_V$ELK1_02	22	130	1199	21658	3.05688	3.15621e-06	6829;9282;26057;23451;24137;7572;4131;6194;11333;9589;2011;23332;200185;84335;81559;84930;79892;84365;55707;55683;22985;22974	SPT5;Trap170;ANKRD17;SF3B1;KIF4A;ZNF24;MAP1B;S6;PDAP1;WTAP;MARK2;CLASP1;KRTCAP2;Akt1S1;TRIM11;MASTL;C10orf119;NIFK;NECAP2;SI1;acinus;TPX2	0.00263859	c3	http://www.broadinstitute.org/gsea/msigdb/cards/SCGGAAGY_V$ELK1_02.html
ALCALAY_AML_BY_NPM1_LOCALIZATION_DN	8	130	184	21658	7.24348	2.04048e-05	284403;24137;4288;9493;2305;64780;10801;22974	WDR62;KIF4A;KI-67;KIF23;FOXM1;MICAL1;9-Sep;TPX2	0.0027801	c2	http://www.broadinstitute.org/gsea/msigdb/cards/ALCALAY_AML_BY_NPM1_LOCALIZATION_DN.html
GRAESSMANN_APOPTOSIS_BY_DOXORUBICIN_DN	26	130	1781	21658	2.43212	2.09102e-05	274;607;26057;9611;8725;24137;6840;5894;4288;1398;10657;2305;11333;4841;55183;10276;200185;159013;116224;9169;10514;79892;51203;7371;54443;22985	BIN1;Bcl-9;ANKRD17;N-CoR1;RMP;KIF4A;supervillin;Raf1;KI-67;Crk;Sam68;FOXM1;PDAP1;NONO;Rif1;Net1;KRTCAP2;CXorf38;C9orf42;SFRS2IP;MybBP1A;C10orf119;NUSAP1;UCK2;anillin;acinus	0.0027801	c2	http://www.broadinstitute.org/gsea/msigdb/cards/GRAESSMANN_APOPTOSIS_BY_DOXORUBICIN_DN.html
SHEPARD_CRUSH_AND_BURN_MUTANT_DN	8	130	185	21658	7.20432	2.11817e-05	4288;9493;10657;2305;4926;84930;54443;22974	KI-67;KIF23;Sam68;FOXM1;NuMA-1;MASTL;anillin;TPX2	0.0027801	c2	http://www.broadinstitute.org/gsea/msigdb/cards/SHEPARD_CRUSH_AND_BURN_MUTANT_DN.html
ZHANG_TLX_TARGETS_UP	6	130	89	21658	11.2315	2.26139e-05	4288;55183;10276;84930;3619;54443	KI-67;Rif1;Net1;MASTL;INCENP;anillin	0.00288785	c2	http://www.broadinstitute.org/gsea/msigdb/cards/ZHANG_TLX_TARGETS_UP.html
REACTOME_SIGNALING_BY_ERBB4	6	130	90	21658	11.1067	2.40044e-05	2309;9611;5894;2931;253260;84335	FOXO3A;N-CoR1;Raf1;GSK3A;Rictor;Akt1S1	0.00298476	c2	http://www.broadinstitute.org/gsea/msigdb/cards/REACTOME_SIGNALING_BY_ERBB4.html
BERENJENO_TRANSFORMED_BY_RHOA_UP	13	130	536	21658	4.04067	2.54719e-05	9555;24137;4605;4288;9493;2305;286826;55320;10276;51203;7371;3619;54443	H2AFY;KIF4A;B-Myb;KI-67;KIF23;FOXM1;LIN9;C14orf106;Net1;NUSAP1;UCK2;INCENP;anillin	0.00308601	c2	http://www.broadinstitute.org/gsea/msigdb/cards/BERENJENO_TRANSFORMED_BY_RHOA_UP.html
KANG_DOXORUBICIN_RESISTANCE_UP	5	130	54	21658	15.4259	2.70669e-05	24137;4288;2305;51203;22974	KIF4A;KI-67;FOXM1;NUSAP1;TPX2	0.00319728	c2	http://www.broadinstitute.org/gsea/msigdb/cards/KANG_DOXORUBICIN_RESISTANCE_UP.html
DIAZ_CHRONIC_MEYLOGENOUS_LEUKEMIA_UP	22	130	1382	21658	2.6521	2.82017e-05	27257;2309;9611;8725;9943;9448;2806;7572;2956;10657;9112;11333;3709;55833;23367;10276;8570;10048;9169;23613;550;51143	LSM1;FOXO3A;N-CoR1;RMP;OSR1;HGK;GOT2;ZNF24;MSH6;Sam68;MTA1;PDAP1;ITPR2;UBAP2;LARP;Net1;KHSRP;RANBP9;SFRS2IP;RACK7;AUP1;DNCLI1	0.00325008	c2	http://www.broadinstitute.org/gsea/msigdb/cards/DIAZ_CHRONIC_MEYLOGENOUS_LEUKEMIA_UP.html
RODRIGUES_THYROID_CARCINOMA_ANAPLASTIC_UP	15	130	722	21658	3.46122	3.4564e-05	23451;6672;2956;2305;5339;286826;55183;283431;221150;51203;84365;7371;54443;51155;22974	SF3B1;SP100;MSH6;FOXM1;plectin 1;LIN9;Rif1;GAS2L3;RAMA1;NUSAP1;NIFK;UCK2;anillin;Hn1;TPX2	0.00379802	c2	http://www.broadinstitute.org/gsea/msigdb/cards/RODRIGUES_THYROID_CARCINOMA_ANAPLASTIC_UP.html
TANG_SENESCENCE_TP53_TARGETS_DN	5	130	57	21658	14.614	3.44886e-05	24137;4131;9493;51203;22974	KIF4A;MAP1B;KIF23;NUSAP1;TPX2	0.00379802	c2	http://www.broadinstitute.org/gsea/msigdb/cards/TANG_SENESCENCE_TP53_TARGETS_DN.html
FUJII_YBX1_TARGETS_DN	8	130	202	21658	6.59802	3.87107e-05	8725;24137;4605;9493;2305;84930;83990;51203	RMP;KIF4A;B-Myb;KIF23;FOXM1;MASTL;BRIP1;NUSAP1	0.00406463	c2	http://www.broadinstitute.org/gsea/msigdb/cards/FUJII_YBX1_TARGETS_DN.html
MARSON_BOUND_BY_E2F4_UNSTIMULATED	15	130	728	21658	3.43269	3.79178e-05	24137;4605;2956;9493;9656;55833;10276;221150;23299;84930;83990;51203;3619;54443;22974	KIF4A;B-Myb;MSH6;KIF23;MDC1;UBAP2;Net1;RAMA1;Bicd2;MASTL;BRIP1;NUSAP1;INCENP;anillin;TPX2	0.00406463	c2	http://www.broadinstitute.org/gsea/msigdb/cards/MARSON_BOUND_BY_E2F4_UNSTIMULATED.html
BENPORATH_CYCLING_GENES	14	130	648	21658	3.59938	4.24379e-05	284403;4288;1398;9493;2305;9656;55320;23367;84930;23152;51203;54443;51155;22974	WDR62;KI-67;Crk;KIF23;FOXM1;MDC1;C14orf106;LARP;MASTL;capicua;NUSAP1;anillin;Hn1;TPX2	0.00417498	c2	http://www.broadinstitute.org/gsea/msigdb/cards/BENPORATH_CYCLING_GENES.html
DACOSTA_UV_RESPONSE_VIA_ERCC3_COMMON_DN	12	130	483	21658	4.13913	4.21914e-05	2309;26057;9943;4131;9493;9859;23332;7371;10801;23272;23613;51592	FOXO3A;ANKRD17;OSR1;MAP1B;KIF23;KAB1;CLASP1;UCK2;9-Sep;RAP140;RACK7;TIF1-gamma	0.00417498	c2	http://www.broadinstitute.org/gsea/msigdb/cards/DACOSTA_UV_RESPONSE_VIA_ERCC3_COMMON_DN.html
REACTOME_DOWNSTREAM_SIGNALING_OF_ACTIVATED_FGFR	6	130	100	21658	9.996	4.20762e-05	2309;5894;2931;3709;253260;84335	FOXO3A;Raf1;GSK3A;ITPR2;Rictor;Akt1S1	0.00417498	c2	http://www.broadinstitute.org/gsea/msigdb/cards/REACTOME_DOWNSTREAM_SIGNALING_OF_ACTIVATED_FGFR.html
REACTOME_PIP3_ACTIVATES_AKT_SIGNALING	4	130	29	21658	22.9793	4.32961e-05	2309;2931;253260;84335	FOXO3A;GSK3A;Rictor;Akt1S1	0.00417498	c2	http://www.broadinstitute.org/gsea/msigdb/cards/REACTOME_PIP3_ACTIVATES_AKT_SIGNALING.html
REACTOME_SIGNALING_BY_ERBB2	6	130	101	21658	9.89703	4.43597e-05	2309;5894;2931;3709;253260;84335	FOXO3A;Raf1;GSK3A;ITPR2;Rictor;Akt1S1	0.00419199	c2	http://www.broadinstitute.org/gsea/msigdb/cards/REACTOME_SIGNALING_BY_ERBB2.html
SOTIRIOU_BREAST_CANCER_GRADE_1_VS_3_UP	7	130	151	21658	7.72318	4.62353e-05	24137;4605;4288;2305;51203;51155;22974	KIF4A;B-Myb;KI-67;FOXM1;NUSAP1;Hn1;TPX2	0.00428357	c2	http://www.broadinstitute.org/gsea/msigdb/cards/SOTIRIOU_BREAST_CANCER_GRADE_1_VS_3_UP.html
DASU_IL6_SIGNALING_SCAR_UP	4	130	30	21658	22.2133	4.88429e-05	5339;23367;23152;22974	plectin 1;LARP;capicua;TPX2	0.00442938	c2	http://www.broadinstitute.org/gsea/msigdb/cards/DASU_IL6_SIGNALING_SCAR_UP.html
PUJANA_BRCA1_PCC_NETWORK	24	130	1652	21658	2.42034	4.9684e-05	27257;5208;9555;23451;9943;4605;7572;6672;4288;2956;6194;9493;10657;2305;9112;11333;9589;4841;55183;23141;8570;10048;7371;22974	LSM1;PFKFB2;H2AFY;SF3B1;OSR1;B-Myb;ZNF24;SP100;KI-67;MSH6;S6;KIF23;Sam68;FOXM1;MTA1;PDAP1;WTAP;NONO;Rif1;ANKLE2;KHSRP;RANBP9;UCK2;TPX2	0.00442938	c2	http://www.broadinstitute.org/gsea/msigdb/cards/PUJANA_BRCA1_PCC_NETWORK.html
PROTEIN_COMPLEX	16	130	816	21658	3.26667	3.69152e-05	9282;8725;1756;4131;2956;9493;54973;253260;23332;26173;200185;10048;9169;10514;29803;3619	Trap170;RMP;dystrophin;MAP1B;MSH6;KIF23;CPSF3L;Rictor;CLASP1;INTS1;KRTCAP2;RANBP9;SFRS2IP;MybBP1A;REPIN1;INCENP	0.00487952	c5	http://www.broadinstitute.org/gsea/msigdb/cards/PROTEIN_COMPLEX.html
ZHANG_TLX_TARGETS_60HR_DN	9	130	277	21658	5.413	5.6194e-05	4605;4288;2956;55183;10276;84930;7371;3619;54443	B-Myb;KI-67;MSH6;Rif1;Net1;MASTL;UCK2;INCENP;anillin	0.00491697	c2	http://www.broadinstitute.org/gsea/msigdb/cards/ZHANG_TLX_TARGETS_60HR_DN.html
BIDUS_METASTASIS_UP	8	130	214	21658	6.22804	5.73117e-05	9282;9555;24137;10657;4841;283431;51203;22974	Trap170;H2AFY;KIF4A;Sam68;NONO;GAS2L3;NUSAP1;TPX2	0.0049236	c2	http://www.broadinstitute.org/gsea/msigdb/cards/BIDUS_METASTASIS_UP.html
LE_EGR2_TARGETS_UP	6	130	108	21658	9.25556	6.32729e-05	4288;9493;286826;51203;3619;51155	KI-67;KIF23;LIN9;NUSAP1;INCENP;Hn1	0.00533865	c2	http://www.broadinstitute.org/gsea/msigdb/cards/LE_EGR2_TARGETS_UP.html
REACTOME_SIGNALING_BY_EGFR_IN_CANCER	6	130	109	21658	9.17064	6.64325e-05	2309;5894;2931;3709;253260;84335	FOXO3A;Raf1;GSK3A;ITPR2;Rictor;Akt1S1	0.0055069	c2	http://www.broadinstitute.org/gsea/msigdb/cards/REACTOME_SIGNALING_BY_EGFR_IN_CANCER.html
GRADE_COLON_AND_RECTAL_CANCER_UP	9	130	285	21658	5.26105	6.94547e-05	9555;8725;9493;9656;4841;221150;51203;55257;23613	H2AFY;RMP;KIF23;MDC1;NONO;RAMA1;NUSAP1;MRGBP;RACK7	0.00556227	c2	http://www.broadinstitute.org/gsea/msigdb/cards/GRADE_COLON_AND_RECTAL_CANCER_UP.html
GREENBAUM_E2A_TARGETS_UP	4	130	33	21658	20.1939	6.86017e-05	24137;4288;51203;54443	KIF4A;KI-67;NUSAP1;anillin	0.00556227	c2	http://www.broadinstitute.org/gsea/msigdb/cards/GREENBAUM_E2A_TARGETS_UP.html
CHANDRAN_METASTASIS_UP	8	130	221	21658	6.03077	7.12418e-05	118;2305;55320;23367;55707;51155;23613;22974	ADD1;FOXM1;C14orf106;LARP;NECAP2;Hn1;RACK7;TPX2	0.00559859	c2	http://www.broadinstitute.org/gsea/msigdb/cards/CHANDRAN_METASTASIS_UP.html
HOFFMANN_LARGE_TO_SMALL_PRE_BII_LYMPHOCYTE_UP	7	130	163	21658	7.1546	7.3463e-05	24137;4288;9493;55320;51203;3619;54443	KIF4A;KI-67;KIF23;C14orf106;NUSAP1;INCENP;anillin	0.00559859	c2	http://www.broadinstitute.org/gsea/msigdb/cards/HOFFMANN_LARGE_TO_SMALL_PRE_BII_LYMPHOCYTE_UP.html
LI_WILMS_TUMOR_VS_FETAL_KIDNEY_1_DN	7	130	163	21658	7.1546	7.3463e-05	9448;4288;2956;9493;23141;7371;22974	HGK;KI-67;MSH6;KIF23;ANKLE2;UCK2;TPX2	0.00559859	c2	http://www.broadinstitute.org/gsea/msigdb/cards/LI_WILMS_TUMOR_VS_FETAL_KIDNEY_1_DN.html
CYTOSKELETON_ORGANIZATION_AND_BIOGENESIS	8	130	208	21658	6.40769	4.72522e-05	24137;1756;1398;9493;253260;23332;51203;54443	KIF4A;dystrophin;Crk;KIF23;Rictor;CLASP1;NUSAP1;anillin	0.00572539	c5	http://www.broadinstitute.org/gsea/msigdb/cards/CYTOSKELETON_ORGANIZATION_AND_BIOGENESIS.html
REACTOME_SIGNALING_BY_FGFR	6	130	112	21658	8.925	7.66739e-05	2309;5894;2931;3709;253260;84335	FOXO3A;Raf1;GSK3A;ITPR2;Rictor;Akt1S1	0.00575054	c2	http://www.broadinstitute.org/gsea/msigdb/cards/REACTOME_SIGNALING_BY_FGFR.html
CAIRO_HEPATOBLASTOMA_CLASSES_UP	13	130	605	21658	3.57983	8.52376e-05	24137;4288;2956;6194;9493;9112;4841;55833;10514;51203;10801;51155;22974	KIF4A;KI-67;MSH6;S6;KIF23;MTA1;NONO;UBAP2;MybBP1A;NUSAP1;9-Sep;Hn1;TPX2	0.00629294	c2	http://www.broadinstitute.org/gsea/msigdb/cards/CAIRO_HEPATOBLASTOMA_CLASSES_UP.html
MICROTUBULE	4	130	32	21658	20.825	6.14683e-05	24137;4926;23332;10801	KIF4A;NuMA-1;CLASP1;9-Sep	0.00638392	c5	http://www.broadinstitute.org/gsea/msigdb/cards/MICROTUBULE.html
NUCLEOBASENUCLEOSIDENUCLEOTIDE_AND_NUCLEIC_ACID_METABOLIC_PROCESS	20	130	1244	21658	2.67846	5.97273e-05	6829;9826;27257;2309;9282;9611;8725;7572;6672;1398;2956;10657;4841;54973;26173;8570;9169;10514;29803;83990	SPT5;ARHGEF11;LSM1;FOXO3A;Trap170;N-CoR1;RMP;ZNF24;SP100;Crk;MSH6;Sam68;NONO;CPSF3L;INTS1;KHSRP;SFRS2IP;MybBP1A;REPIN1;BRIP1	0.00638392	c5	http://www.broadinstitute.org/gsea/msigdb/cards/NUCLEOBASENUCLEOSIDENUCLEOTIDE_AND_NUCLEIC_ACID_METABOLIC_PROCESS.html
BIOPOLYMER_METABOLIC_PROCESS	24	130	1684	21658	2.37435	6.69591e-05	6829;9826;27257;2309;9282;9611;8725;9943;9448;5894;6672;5774;1398;2956;10657;4841;54973;2011;26173;8570;9169;10514;29803;83990	SPT5;ARHGEF11;LSM1;FOXO3A;Trap170;N-CoR1;RMP;OSR1;HGK;Raf1;SP100;PTPN3;Crk;MSH6;Sam68;NONO;CPSF3L;MARK2;INTS1;KHSRP;SFRS2IP;MybBP1A;REPIN1;BRIP1	0.00646142	c5	http://www.broadinstitute.org/gsea/msigdb/cards/BIOPOLYMER_METABOLIC_PROCESS.html
DNA_DIRECTED_RNA_POLYMERASEII_HOLOENZYME	5	130	67	21658	12.4328	7.11023e-05	9282;8725;54973;26173;9169	Trap170;RMP;CPSF3L;INTS1;SFRS2IP	0.00646142	c5	http://www.broadinstitute.org/gsea/msigdb/cards/DNA_DIRECTED_RNA_POLYMERASEII_HOLOENZYME.html
GCACTTT,MIR-17-5P,MIR-20A,MIR-106A,MIR-106B,MIR-20B,MIR-519D	14	130	595	21658	3.92	1.70193e-05	9826;23094;8725;5774;1398;9493;129401;23299;84930;23152;114879;57648;55691;51155	ARHGEF11;SIPA1L3;RMP;PTPN3;Crk;KIF23;NUP35;Bicd2;MASTL;capicua;OSBPL5;KIAA1522;FRMD4A;Hn1	0.00711407	c3	http://www.broadinstitute.org/gsea/msigdb/cards/GCACTTT,MIR-17-5P,MIR-20A,MIR-106A,MIR-106B,MIR-20B,MIR-519D.html
REACTOME_CASPASE_MEDIATED_CLEAVAGE_OF_CYTOSKELETAL_PROTEINS	3	130	13	21658	38.4462	0.000109809	118;5339;28988	ADD1;plectin 1;DBNL	0.00798227	c2	http://www.broadinstitute.org/gsea/msigdb/cards/REACTOME_CASPASE_MEDIATED_CLEAVAGE_OF_CYTOSKELETAL_PROTEINS.html
REACTOME_GAB1_SIGNALOSOME	4	130	38	21658	17.5368	0.000113613	2309;2931;253260;84335	FOXO3A;GSK3A;Rictor;Akt1S1	0.00801223	c2	http://www.broadinstitute.org/gsea/msigdb/cards/REACTOME_GAB1_SIGNALOSOME.html
REACTOME_PI3K_EVENTS_IN_ERBB4_SIGNALING	4	130	38	21658	17.5368	0.000113613	2309;2931;253260;84335	FOXO3A;GSK3A;Rictor;Akt1S1	0.00801223	c2	http://www.broadinstitute.org/gsea/msigdb/cards/REACTOME_PI3K_EVENTS_IN_ERBB4_SIGNALING.html
GNF2_CDC20	5	130	56	21658	14.875	3.18587e-05	24137;4288;2305;51203;22974	KIF4A;KI-67;FOXM1;NUSAP1;TPX2	0.00819908	c4	http://www.broadinstitute.org/gsea/msigdb/cards/GNF2_CDC20.html
GNF2_MKI67	4	130	28	21658	23.8	3.82241e-05	4288;2305;51203;22974	KI-67;FOXM1;NUSAP1;TPX2	0.00819908	c4	http://www.broadinstitute.org/gsea/msigdb/cards/GNF2_MKI67.html
MISSIAGLIA_REGULATED_BY_METHYLATION_DN	6	130	122	21658	8.19344	0.000120223	4288;2956;9493;2305;9656;51203	KI-67;MSH6;KIF23;FOXM1;MDC1;NUSAP1	0.00835375	c2	http://www.broadinstitute.org/gsea/msigdb/cards/MISSIAGLIA_REGULATED_BY_METHYLATION_DN.html
MRNA_PROCESSING_GO_0006397	5	130	73	21658	11.411	0.000104263	27257;10657;4841;8570;9169	LSM1;Sam68;NONO;KHSRP;SFRS2IP	0.00848853	c5	http://www.broadinstitute.org/gsea/msigdb/cards/MRNA_PROCESSING_GO_0006397.html
RNA_PROCESSING	7	130	173	21658	6.74104	0.000105085	27257;10657;4841;54973;26173;8570;9169	LSM1;Sam68;NONO;CPSF3L;INTS1;KHSRP;SFRS2IP	0.00848853	c5	http://www.broadinstitute.org/gsea/msigdb/cards/RNA_PROCESSING.html
MORF_RAC1	8	130	211	21658	6.31659	5.20798e-05	26057;5894;1398;10657;9112;11333;9686;4841	ANKRD17;Raf1;Crk;Sam68;MTA1;PDAP1;VGLL4;NONO	0.00893689	c4	http://www.broadinstitute.org/gsea/msigdb/cards/MORF_RAC1.html
LOPEZ_MESOTELIOMA_SURVIVAL_TIME_UP	3	130	14	21658	35.7	0.000132758	24137;55257;51155	KIF4A;MRGBP;Hn1	0.00909107	c2	http://www.broadinstitute.org/gsea/msigdb/cards/LOPEZ_MESOTELIOMA_SURVIVAL_TIME_UP.html
REACTOME_APOPTOTIC_CLEAVAGE_OF_CELLULAR_PROTEINS	4	130	40	21658	16.66	0.000136527	118;5339;28988;22985	ADD1;plectin 1;DBNL;acinus	0.00921559	c2	http://www.broadinstitute.org/gsea/msigdb/cards/REACTOME_APOPTOTIC_CLEAVAGE_OF_CELLULAR_PROTEINS.html
GNF2_CCNA2	5	130	68	21658	12.25	7.5968e-05	24137;4288;2305;51203;22974	KIF4A;KI-67;FOXM1;NUSAP1;TPX2	0.0093115	c4	http://www.broadinstitute.org/gsea/msigdb/cards/GNF2_CCNA2.html
GNF2_PCNA	5	130	68	21658	12.25	7.5968e-05	4605;4288;2305;51203;22974	B-Myb;KI-67;FOXM1;NUSAP1;TPX2	0.0093115	c4	http://www.broadinstitute.org/gsea/msigdb/cards/GNF2_PCNA.html
RUTELLA_RESPONSE_TO_HGF_VS_CSF2RB_AND_IL4_DN	8	130	245	21658	5.44	0.000142064	9282;9882;9448;55320;10276;64780;29803;51143	Trap170;TBC1D4;HGK;C14orf106;Net1;MICAL1;REPIN1;DNCLI1	0.00945424	c2	http://www.broadinstitute.org/gsea/msigdb/cards/RUTELLA_RESPONSE_TO_HGF_VS_CSF2RB_AND_IL4_DN.html
ACTIN_BINDING	5	130	76	21658	10.9605	0.000124746	6840;1756;118;54443;28988	supervillin;dystrophin;ADD1;anillin;DBNL	0.00954635	c5	http://www.broadinstitute.org/gsea/msigdb/cards/ACTIN_BINDING.html
AAGCACA,MIR-218	11	130	398	21658	4.60452	3.51198e-05	607;10144;9943;10657;54973;253260;57610;57648;55691;9846;51143	Bcl-9;FAM13A1;OSR1;Sam68;CPSF3L;Rictor;RanBP10;KIAA1522;FRMD4A;Gab2;DNCLI1	0.00978671	c3	http://www.broadinstitute.org/gsea/msigdb/cards/AAGCACA,MIR-218.html
KOBAYASHI_EGFR_SIGNALING_24HR_DN	8	130	251	21658	5.30996	0.000166779	24137;4605;4288;2956;9493;51203;7371;22974	KIF4A;B-Myb;KI-67;MSH6;KIF23;NUSAP1;UCK2;TPX2	0.0109449	c2	http://www.broadinstitute.org/gsea/msigdb/cards/KOBAYASHI_EGFR_SIGNALING_24HR_DN.html
LY_AGING_MIDDLE_DN	3	130	16	21658	31.2375	0.000187536	4605;9493;2305	B-Myb;KIF23;FOXM1	0.0121385	c2	http://www.broadinstitute.org/gsea/msigdb/cards/LY_AGING_MIDDLE_DN.html
MODULE_397	6	130	121	21658	8.26116	0.000115145	9749;4605;9493;2305;57476;22974	PHACTR2;B-Myb;KIF23;FOXM1;GRAMD1B;TPX2	0.0121389	c4	http://www.broadinstitute.org/gsea/msigdb/cards/MODULE_397.html
MORF_DDB1	8	130	241	21658	5.53029	0.000127331	284403;26057;5894;10657;11333;9686;4841;23248	WDR62;ANKRD17;Raf1;Sam68;PDAP1;VGLL4;NONO;KIAA0460	0.0121389	c4	http://www.broadinstitute.org/gsea/msigdb/cards/MORF_DDB1.html
REACTOME_PI3K_EVENTS_IN_ERBB2_SIGNALING	4	130	44	21658	15.1455	0.000192119	2309;2931;253260;84335	FOXO3A;GSK3A;Rictor;Akt1S1	0.0122671	c2	http://www.broadinstitute.org/gsea/msigdb/cards/REACTOME_PI3K_EVENTS_IN_ERBB2_SIGNALING.html
NUYTTEN_NIPP1_TARGETS_DN	15	130	848	21658	2.94693	0.000199748	9919;26057;9555;24137;9448;4288;1398;2305;55183;84335;10048;54443;55707;51592;23228	KIAA0310;ANKRD17;H2AFY;KIF4A;HGK;KI-67;Crk;FOXM1;Rif1;Akt1S1;RANBP9;anillin;NECAP2;TIF1-gamma;PLCL2	0.0125841	c2	http://www.broadinstitute.org/gsea/msigdb/cards/NUYTTEN_NIPP1_TARGETS_DN.html
GNF2_CENPE	4	130	41	21658	16.2537	0.000149158	4605;4288;2305;51203	B-Myb;KI-67;FOXM1;NUSAP1	0.0127978	c4	http://www.broadinstitute.org/gsea/msigdb/cards/GNF2_CENPE.html
MACROMOLECULAR_COMPLEX	16	130	945	21658	2.82074	0.000197469	9282;8725;1756;4131;2956;9493;54973;253260;23332;26173;200185;10048;9169;10514;29803;3619	Trap170;RMP;dystrophin;MAP1B;MSH6;KIF23;CPSF3L;Rictor;CLASP1;INTS1;KRTCAP2;RANBP9;SFRS2IP;MybBP1A;REPIN1;INCENP	0.0130509	c5	http://www.broadinstitute.org/gsea/msigdb/cards/MACROMOLECULAR_COMPLEX.html
MRNA_METABOLIC_PROCESS	5	130	84	21658	9.91667	0.000194551	27257;10657;4841;8570;9169	LSM1;Sam68;NONO;KHSRP;SFRS2IP	0.0130509	c5	http://www.broadinstitute.org/gsea/msigdb/cards/MRNA_METABOLIC_PROCESS.html
SPINDLE_MICROTUBULE	3	130	16	21658	31.2375	0.000187536	24137;4926;23332	KIF4A;NuMA-1;CLASP1	0.0130509	c5	http://www.broadinstitute.org/gsea/msigdb/cards/SPINDLE_MICROTUBULE.html
NUCLEAR_PART	12	130	579	21658	3.45285	0.000223286	9282;9555;8725;6672;2956;9589;54973;26173;9169;10514;29803;84365	Trap170;H2AFY;RMP;SP100;MSH6;WTAP;CPSF3L;INTS1;SFRS2IP;MybBP1A;REPIN1;NIFK	0.0141156	c5	http://www.broadinstitute.org/gsea/msigdb/cards/NUCLEAR_PART.html
REGULATION_OF_GENE_EXPRESSION	13	130	673	21658	3.21813	0.00023814	6829;9826;2309;9282;9555;8725;7572;6672;1398;10657;84335;10514;83990	SPT5;ARHGEF11;FOXO3A;Trap170;H2AFY;RMP;ZNF24;SP100;Crk;Sam68;Akt1S1;MybBP1A;BRIP1	0.0144273	c5	http://www.broadinstitute.org/gsea/msigdb/cards/REGULATION_OF_GENE_EXPRESSION.html
KRIEG_HYPOXIA_NOT_VIA_KDM3A	14	130	770	21658	3.02909	0.000250488	9943;4605;2305;9589;200186;65059;23141;84930;23152;51203;55257;23361;9846;8660	OSR1;B-Myb;FOXM1;WTAP;TORC2;RAPH1;ANKLE2;MASTL;capicua;NUSAP1;MRGBP;KIAA0326;Gab2;IRS-2	0.0153709	c2	http://www.broadinstitute.org/gsea/msigdb/cards/KRIEG_HYPOXIA_NOT_VIA_KDM3A.html
SHEPARD_BMYB_MORPHOLINO_DN	7	130	200	21658	5.831	0.000248658	4288;9493;2305;4926;84930;54443;22974	KI-67;KIF23;FOXM1;NuMA-1;MASTL;anillin;TPX2	0.0153709	c2	http://www.broadinstitute.org/gsea/msigdb/cards/SHEPARD_BMYB_MORPHOLINO_DN.html
BASSO_B_LYMPHOCYTE_NETWORK	6	130	143	21658	6.99021	0.0002748	274;6672;4131;3709;7371;22974	BIN1;SP100;MAP1B;ITPR2;UCK2;TPX2	0.0164358	c2	http://www.broadinstitute.org/gsea/msigdb/cards/BASSO_B_LYMPHOCYTE_NETWORK.html
PAL_PRMT5_TARGETS_UP	7	130	203	21658	5.74483	0.00027139	4288;9493;9589;4841;129401;3619;51155	KI-67;KIF23;WTAP;NONO;NUP35;INCENP;Hn1	0.0164358	c2	http://www.broadinstitute.org/gsea/msigdb/cards/PAL_PRMT5_TARGETS_UP.html
CYTOKINESIS	3	130	19	21658	26.3053	0.00029417	51203;3619;54443	NUSAP1;INCENP;anillin	0.0164509	c5	http://www.broadinstitute.org/gsea/msigdb/cards/CYTOKINESIS.html
RNA_SPLICING_FACTOR_ACTIVITYTRANSESTERIFICATION_MECHANISM	3	130	19	21658	26.3053	0.00029417	27257;8570;9169	LSM1;KHSRP;SFRS2IP	0.0164509	c5	http://www.broadinstitute.org/gsea/msigdb/cards/RNA_SPLICING_FACTOR_ACTIVITYTRANSESTERIFICATION_MECHANISM.html
MODULE_54	8	130	263	21658	5.06768	0.000226883	4605;4288;9493;2305;51203;54443;51155;22974	B-Myb;KI-67;KIF23;FOXM1;NUSAP1;anillin;Hn1;TPX2	0.0176969	c4	http://www.broadinstitute.org/gsea/msigdb/cards/MODULE_54.html
CHEMNITZ_RESPONSE_TO_PROSTAGLANDIN_E2_UP	6	130	146	21658	6.84658	0.00030587	4288;23367;221150;83990;51203;22974	KI-67;LARP;RAMA1;BRIP1;NUSAP1;TPX2	0.0180654	c2	http://www.broadinstitute.org/gsea/msigdb/cards/CHEMNITZ_RESPONSE_TO_PROSTAGLANDIN_E2_UP.html
VECCHI_GASTRIC_CANCER_EARLY_UP	10	130	430	21658	3.87442	0.000314317	24137;4605;4288;2305;221150;83990;51203;54443;51155;22974	KIF4A;B-Myb;KI-67;FOXM1;RAMA1;BRIP1;NUSAP1;anillin;Hn1;TPX2	0.0183352	c2	http://www.broadinstitute.org/gsea/msigdb/cards/VECCHI_GASTRIC_CANCER_EARLY_UP.html
MARIADASON_RESPONSE_TO_BUTYRATE_SULINDAC_6	4	130	52	21658	12.8154	0.000349536	10657;3709;23248;9169	Sam68;ITPR2;KIAA0460;SFRS2IP	0.0201409	c2	http://www.broadinstitute.org/gsea/msigdb/cards/MARIADASON_RESPONSE_TO_BUTYRATE_SULINDAC_6.html
CELL_DIVISION	3	130	21	21658	23.8	0.000383267	51203;3619;54443	NUSAP1;INCENP;anillin	0.0202062	c5	http://www.broadinstitute.org/gsea/msigdb/cards/CELL_DIVISION.html
MITOTIC_CELL_CYCLE	6	130	153	21658	6.53333	0.000389114	9493;10657;4926;51203;54443;22974	KIF23;Sam68;NuMA-1;NUSAP1;anillin;TPX2	0.0202062	c5	http://www.broadinstitute.org/gsea/msigdb/cards/MITOTIC_CELL_CYCLE.html
DEBIASI_APOPTOSIS_BY_REOVIRUS_INFECTION_DN	8	130	287	21658	4.6439	0.000400635	9919;4288;2956;2318;5339;26173;9169;10801	KIAA0310;KI-67;MSH6;FLNC;plectin 1;INTS1;SFRS2IP;9-Sep	0.0225357	c2	http://www.broadinstitute.org/gsea/msigdb/cards/DEBIASI_APOPTOSIS_BY_REOVIRUS_INFECTION_DN.html
REACTOME_APOPTOTIC_EXECUTION_PHASE	4	130	54	21658	12.3407	0.000400065	118;5339;28988;22985	ADD1;plectin 1;DBNL;acinus	0.0225357	c2	http://www.broadinstitute.org/gsea/msigdb/cards/REACTOME_APOPTOTIC_EXECUTION_PHASE.html
BASAKI_YBX1_TARGETS_UP	8	130	290	21658	4.59586	0.00042843	24137;4288;4131;9493;9656;54443;51155;22974	KIF4A;KI-67;MAP1B;KIF23;MDC1;anillin;Hn1;TPX2	0.0232682	c2	http://www.broadinstitute.org/gsea/msigdb/cards/BASAKI_YBX1_TARGETS_UP.html
BENPORATH_ES_CORE_NINE_CORRELATED	5	130	100	21658	8.33	0.000419486	6829;4605;2305;9686;10514	SPT5;B-Myb;FOXM1;VGLL4;MybBP1A	0.0232682	c2	http://www.broadinstitute.org/gsea/msigdb/cards/BENPORATH_ES_CORE_NINE_CORRELATED.html
WU_APOPTOSIS_BY_CDKN1A_VIA_TP53	4	130	55	21658	12.1164	0.000427192	4288;55320;54443;22974	KI-67;C14orf106;anillin;TPX2	0.0232682	c2	http://www.broadinstitute.org/gsea/msigdb/cards/WU_APOPTOSIS_BY_CDKN1A_VIA_TP53.html
MARSON_BOUND_BY_FOXP3_UNSTIMULATED	18	130	1229	21658	2.44003	0.000442079	8417;2309;9555;9611;8725;9448;118;2956;9493;4926;55320;23403;129401;136647;64780;84335;51592;22880	STX7;FOXO3A;H2AFY;N-CoR1;RMP;HGK;ADD1;MSH6;KIF23;NuMA-1;C14orf106;FBX46;NUP35;TTDN1;MICAL1;Akt1S1;TIF1-gamma;MORC2	0.0237366	c2	http://www.broadinstitute.org/gsea/msigdb/cards/MARSON_BOUND_BY_FOXP3_UNSTIMULATED.html
CYTOSKELETAL_PROTEIN_BINDING	6	130	159	21658	6.28679	0.000473716	6840;1756;118;23332;54443;28988	supervillin;dystrophin;ADD1;CLASP1;anillin;DBNL	0.0237511	c5	http://www.broadinstitute.org/gsea/msigdb/cards/CYTOSKELETAL_PROTEIN_BINDING.html
REACTOME_PI_3K_CASCADE	4	130	56	21658	11.9	0.000455607	2309;2931;253260;84335	FOXO3A;GSK3A;Rictor;Akt1S1	0.0241881	c2	http://www.broadinstitute.org/gsea/msigdb/cards/REACTOME_PI_3K_CASCADE.html
LIAO_METASTASIS	11	130	539	21658	3.4	0.000465982	8725;9448;4605;4131;2305;9686;55833;283431;57648;10801;22880	RMP;HGK;B-Myb;MAP1B;FOXM1;VGLL4;UBAP2;GAS2L3;KIAA1522;9-Sep;MORC2	0.0242953	c2	http://www.broadinstitute.org/gsea/msigdb/cards/LIAO_METASTASIS.html
SENGUPTA_NASOPHARYNGEAL_CARCINOMA_UP	8	130	294	21658	4.53333	0.00046791	9493;55183;23332;84930;79892;83990;51203;54443	KIF23;Rif1;CLASP1;MASTL;C10orf119;BRIP1;NUSAP1;anillin	0.0242953	c2	http://www.broadinstitute.org/gsea/msigdb/cards/SENGUPTA_NASOPHARYNGEAL_CARCINOMA_UP.html
MORF_BUB1	4	130	52	21658	12.8154	0.000349536	2806;2305;8570;22974	GOT2;FOXM1;KHSRP;TPX2	0.0249918	c4	http://www.broadinstitute.org/gsea/msigdb/cards/MORF_BUB1.html
RODRIGUES_THYROID_CARCINOMA_POORLY_DIFFERENTIATED_UP	12	130	633	21658	3.15829	0.000490599	4288;2956;286826;55183;283431;84930;79892;51203;84365;7371;54443;51155	KI-67;MSH6;LIN9;Rif1;GAS2L3;MASTL;C10orf119;NUSAP1;NIFK;UCK2;anillin;Hn1	0.0251965	c2	http://www.broadinstitute.org/gsea/msigdb/cards/RODRIGUES_THYROID_CARCINOMA_POORLY_DIFFERENTIATED_UP.html
JI_RESPONSE_TO_FSH_DN	4	130	58	21658	11.4897	0.000516437	5894;118;5339;10048	Raf1;ADD1;plectin 1;RANBP9	0.0261387	c2	http://www.broadinstitute.org/gsea/msigdb/cards/JI_RESPONSE_TO_FSH_DN.html
PHONG_TNF_RESPONSE_VIA_P38_COMPLETE	7	130	227	21658	5.13744	0.000520008	6840;9448;1398;55700;23248;23367;23613	supervillin;HGK;Crk;RPRC1;KIAA0460;LARP;RACK7	0.0261387	c2	http://www.broadinstitute.org/gsea/msigdb/cards/PHONG_TNF_RESPONSE_VIA_P38_COMPLETE.html
CHARAFE_BREAST_CANCER_LUMINAL_VS_MESENCHYMAL_DN	10	130	460	21658	3.62174	0.000526665	274;9448;1756;4131;2318;4841;55700;9859;23299;54443	BIN1;HGK;dystrophin;MAP1B;FLNC;NONO;RPRC1;KAB1;Bicd2;anillin	0.0261946	c2	http://www.broadinstitute.org/gsea/msigdb/cards/CHARAFE_BREAST_CANCER_LUMINAL_VS_MESENCHYMAL_DN.html
REACTOME_IMMUNE_SYSTEM	15	130	933	21658	2.67846	0.000538587	2309;24137;5894;6672;1398;2931;9493;7706;3709;253260;129401;84335;81559;9846;8660	FOXO3A;KIF4A;Raf1;SP100;Crk;GSK3A;KIF23;ZNF147;ITPR2;Rictor;NUP35;Akt1S1;TRIM11;Gab2;IRS-2	0.0265086	c2	http://www.broadinstitute.org/gsea/msigdb/cards/REACTOME_IMMUNE_SYSTEM.html
AMIT_EGF_RESPONSE_480_HELA	6	130	164	21658	6.09512	0.00055462	274;9112;5339;57476;10276;10801	BIN1;MTA1;plectin 1;GRAMD1B;Net1;9-Sep	0.0270163	c2	http://www.broadinstitute.org/gsea/msigdb/cards/AMIT_EGF_RESPONSE_480_HELA.html
FEVR_CTNNB1_TARGETS_DN	11	130	553	21658	3.31392	0.000574174	9555;23451;1756;7572;4288;2956;9493;2305;9589;55320;3619	H2AFY;SF3B1;dystrophin;ZNF24;KI-67;MSH6;KIF23;FOXM1;WTAP;C14orf106;INCENP	0.0276834	c2	http://www.broadinstitute.org/gsea/msigdb/cards/FEVR_CTNNB1_TARGETS_DN.html
MORF_PRKAG1	7	130	219	21658	5.32511	0.00042255	26057;5894;10657;9112;9686;4841;23248	ANKRD17;Raf1;Sam68;MTA1;VGLL4;NONO;KIAA0460	0.0278883	c4	http://www.broadinstitute.org/gsea/msigdb/cards/MORF_PRKAG1.html
FERREIRA_EWINGS_SARCOMA_UNSTABLE_VS_STABLE_UP	6	130	167	21658	5.98563	0.00060808	9555;9493;83990;51203;54443;22974	H2AFY;KIF23;BRIP1;NUSAP1;anillin;TPX2	0.029022	c2	http://www.broadinstitute.org/gsea/msigdb/cards/FERREIRA_EWINGS_SARCOMA_UNSTABLE_VS_STABLE_UP.html
GNF2_CCNB2	4	130	57	21658	11.6912	0.000485343	24137;2305;51203;22974	KIF4A;FOXM1;NUSAP1;TPX2	0.0297446	c4	http://www.broadinstitute.org/gsea/msigdb/cards/GNF2_CCNB2.html
ORGANELLE_ORGANIZATION_AND_BIOGENESIS	10	130	473	21658	3.5222	0.000650036	24137;1756;1398;9493;4926;253260;23332;51203;54443;22985	KIF4A;dystrophin;Crk;KIF23;NuMA-1;Rictor;CLASP1;NUSAP1;anillin;acinus	0.0315051	c5	http://www.broadinstitute.org/gsea/msigdb/cards/ORGANELLE_ORGANIZATION_AND_BIOGENESIS.html
MODULE_198	8	130	303	21658	4.39868	0.000567606	607;27257;4605;9493;10657;2305;9112;8570	Bcl-9;LSM1;B-Myb;KIF23;Sam68;FOXM1;MTA1;KHSRP	0.032467	c4	http://www.broadinstitute.org/gsea/msigdb/cards/MODULE_198.html
REGULATION_OF_TRANSCRIPTION	11	130	566	21658	3.23781	0.000692723	6829;9826;2309;9282;8725;7572;6672;1398;10657;10514;83990	SPT5;ARHGEF11;FOXO3A;Trap170;RMP;ZNF24;SP100;Crk;Sam68;MybBP1A;BRIP1	0.032491	c5	http://www.broadinstitute.org/gsea/msigdb/cards/REGULATION_OF_TRANSCRIPTION.html
MORF_RAF1	5	130	110	21658	7.57273	0.000635876	5894;10657;11333;4841;23248	Raf1;Sam68;PDAP1;NONO;KIAA0460	0.033062	c4	http://www.broadinstitute.org/gsea/msigdb/cards/MORF_RAF1.html
MORF_XPC	4	130	62	21658	10.7484	0.000655075	8725;5894;11333;9686	RMP;Raf1;PDAP1;VGLL4	0.033062	c4	http://www.broadinstitute.org/gsea/msigdb/cards/MORF_XPC.html
DACOSTA_UV_RESPONSE_VIA_ERCC3_TTD_UP	4	130	64	21658	10.4125	0.000733444	4605;118;11333;7706	B-Myb;ADD1;PDAP1;ZNF147	0.0346552	c2	http://www.broadinstitute.org/gsea/msigdb/cards/DACOSTA_UV_RESPONSE_VIA_ERCC3_TTD_UP.html
CHICAS_RB1_TARGETS_SENESCENT	11	130	572	21658	3.20385	0.000753954	9555;23451;6672;2956;9589;55183;10276;79892;51203;55691;23524	H2AFY;SF3B1;SP100;MSH6;WTAP;Rif1;Net1;C10orf119;NUSAP1;FRMD4A;SRm300	0.0349258	c2	http://www.broadinstitute.org/gsea/msigdb/cards/CHICAS_RB1_TARGETS_SENESCENT.html
SIG_IL4RECEPTOR_IN_B_LYPHOCYTES	3	130	27	21658	18.5111	0.000748977	5894;2931;8660	Raf1;GSK3A;IRS-2	0.0349258	c2	http://www.broadinstitute.org/gsea/msigdb/cards/SIG_IL4RECEPTOR_IN_B_LYPHOCYTES.html
CHICAS_RB1_TARGETS_GROWING	7	130	243	21658	4.79918	0.000768405	24137;2956;2305;55183;283431;51203;22974	KIF4A;MSH6;FOXM1;Rif1;GAS2L3;NUSAP1;TPX2	0.0349976	c2	http://www.broadinstitute.org/gsea/msigdb/cards/CHICAS_RB1_TARGETS_GROWING.html
LEE_LIVER_CANCER_SURVIVAL_DN	6	130	175	21658	5.712	0.000770317	8725;2956;6194;10657;54443;51155	RMP;MSH6;S6;Sam68;anillin;Hn1	0.0349976	c2	http://www.broadinstitute.org/gsea/msigdb/cards/LEE_LIVER_CANCER_SURVIVAL_DN.html
ENK_UV_RESPONSE_KERATINOCYTE_DN	10	130	485	21658	3.43505	0.000784272	8417;2309;8725;6840;6672;2931;8570;9169;23613;22974	STX7;FOXO3A;RMP;supervillin;SP100;GSK3A;KHSRP;SFRS2IP;RACK7;TPX2	0.0352922	c2	http://www.broadinstitute.org/gsea/msigdb/cards/ENK_UV_RESPONSE_KERATINOCYTE_DN.html
LINDGREN_BLADDER_CANCER_WITH_LOH_IN_CHR9Q	5	130	116	21658	7.18103	0.000800557	9919;5774;2305;3709;116224	KIAA0310;PTPN3;FOXM1;ITPR2;C9orf42	0.0353517	c2	http://www.broadinstitute.org/gsea/msigdb/cards/LINDGREN_BLADDER_CANCER_WITH_LOH_IN_CHR9Q.html
WHITEFORD_PEDIATRIC_CANCER_MARKERS	5	130	116	21658	7.18103	0.000800557	4605;4288;51203;51155;22974	B-Myb;KI-67;NUSAP1;Hn1;TPX2	0.0353517	c2	http://www.broadinstitute.org/gsea/msigdb/cards/WHITEFORD_PEDIATRIC_CANCER_MARKERS.html
REICHERT_MITOSIS_LIN9_TARGETS	3	130	28	21658	17.85	0.000825625	4288;9493;51203	KI-67;KIF23;NUSAP1	0.0361211	c2	http://www.broadinstitute.org/gsea/msigdb/cards/REICHERT_MITOSIS_LIN9_TARGETS.html
OSMAN_BLADDER_CANCER_UP	9	130	404	21658	3.71139	0.000847736	9749;26057;9555;23451;10657;11333;55183;23299;9169	PHACTR2;ANKRD17;H2AFY;SF3B1;Sam68;PDAP1;Rif1;Bicd2;SFRS2IP	0.0367482	c2	http://www.broadinstitute.org/gsea/msigdb/cards/OSMAN_BLADDER_CANCER_UP.html
HAMAI_APOPTOSIS_VIA_TRAIL_UP	11	130	584	21658	3.13801	0.00088999	8417;4288;9493;3709;9859;55320;9169;51203;54443;23272;51592	STX7;KI-67;KIF23;ITPR2;KAB1;C14orf106;SFRS2IP;NUSAP1;anillin;RAP140;TIF1-gamma	0.0378847	c2	http://www.broadinstitute.org/gsea/msigdb/cards/HAMAI_APOPTOSIS_VIA_TRAIL_UP.html
SARRIO_EPITHELIAL_MESENCHYMAL_TRANSITION_UP	6	130	180	21658	5.55333	0.00088752	9555;4288;9493;221150;7371;54443	H2AFY;KI-67;KIF23;RAMA1;UCK2;anillin	0.0378847	c2	http://www.broadinstitute.org/gsea/msigdb/cards/SARRIO_EPITHELIAL_MESENCHYMAL_TRANSITION_UP.html
YAO_TEMPORAL_RESPONSE_TO_PROGESTERONE_CLUSTER_1	4	130	68	21658	9.8	0.000909689	2309;3709;10276;8660	FOXO3A;ITPR2;Net1;IRS-2	0.0380379	c2	http://www.broadinstitute.org/gsea/msigdb/cards/YAO_TEMPORAL_RESPONSE_TO_PROGESTERONE_CLUSTER_1.html
ZHENG_GLIOBLASTOMA_PLASTICITY_UP	7	130	250	21658	4.6648	0.000902974	24137;9493;55320;51203;3619;54443;22974	KIF4A;KIF23;C14orf106;NUSAP1;INCENP;anillin;TPX2	0.0380379	c2	http://www.broadinstitute.org/gsea/msigdb/cards/ZHENG_GLIOBLASTOMA_PLASTICITY_UP.html
BENPORATH_NANOG_TARGETS	15	130	988	21658	2.52935	0.00095701	607;284403;2309;9611;23451;2931;10657;55833;55183;57610;8570;51203;63894;51155;22974	Bcl-9;WDR62;FOXO3A;N-CoR1;SF3B1;GSK3A;Sam68;UBAP2;Rif1;RanBP10;KHSRP;NUSAP1;FLJ12707;Hn1;TPX2	0.0395016	c2	http://www.broadinstitute.org/gsea/msigdb/cards/BENPORATH_NANOG_TARGETS.html
ONKEN_UVEAL_MELANOMA_UP	13	130	783	21658	2.76603	0.000961413	274;9611;2318;3709;23367;23299;64780;51203;22985;23613;51592;550;22880	BIN1;N-CoR1;FLNC;ITPR2;LARP;Bicd2;MICAL1;NUSAP1;acinus;RACK7;TIF1-gamma;AUP1;MORC2	0.0395016	c2	http://www.broadinstitute.org/gsea/msigdb/cards/ONKEN_UVEAL_MELANOMA_UP.html
MARTINEZ_RB1_AND_TP53_TARGETS_DN	11	130	591	21658	3.10085	0.000978347	10749;4605;1756;4288;9112;11333;4926;5339;200185;9169;3619	KIF1C;B-Myb;dystrophin;KI-67;MTA1;PDAP1;NuMA-1;plectin 1;KRTCAP2;SFRS2IP;INCENP	0.0398508	c2	http://www.broadinstitute.org/gsea/msigdb/cards/MARTINEZ_RB1_AND_TP53_TARGETS_DN.html
PID_IGF1_PATHWAY	3	130	30	21658	16.66	0.000993458	5894;1398;8660	Raf1;Crk;IRS-2	0.0401204	c2	http://www.broadinstitute.org/gsea/msigdb/cards/PID_IGF1_PATHWAY.html
MARTINEZ_TP53_TARGETS_DN	11	130	593	21658	3.09039	0.00100489	10749;4605;1756;4288;9112;11333;4926;5339;200185;9169;3619	KIF1C;B-Myb;dystrophin;KI-67;MTA1;PDAP1;NuMA-1;plectin 1;KRTCAP2;SFRS2IP;INCENP	0.040238	c2	http://www.broadinstitute.org/gsea/msigdb/cards/MARTINEZ_TP53_TARGETS_DN.html
GTACTGT,MIR-101	8	130	257	21658	5.18599	0.000194933	607;26057;7572;65059;23299;84444;10048;55257	Bcl-9;ANKRD17;ZNF24;RAPH1;Bicd2;DOT1L;RANBP9;MRGBP	0.040741	c3	http://www.broadinstitute.org/gsea/msigdb/cards/GTACTGT,MIR-101.html
MORF_RAB6A	4	130	67	21658	9.94627	0.000863101	10657;9112;9686;4841	Sam68;MTA1;VGLL4;NONO	0.0411411	c4	http://www.broadinstitute.org/gsea/msigdb/cards/MORF_RAB6A.html
WEI_MYCN_TARGETS_WITH_E_BOX	13	130	795	21658	2.72428	0.00110102	55700;55183;55320;221150;129401;84444;84930;79892;84365;7371;54443;51155;51143	RPRC1;Rif1;C14orf106;RAMA1;NUP35;DOT1L;MASTL;C10orf119;NIFK;UCK2;anillin;Hn1;DNCLI1	0.0437171	c2	http://www.broadinstitute.org/gsea/msigdb/cards/WEI_MYCN_TARGETS_WITH_E_BOX.html
CROONQUIST_NRAS_SIGNALING_DN	4	130	72	21658	9.25556	0.00111383	4605;4288;2305;22974	B-Myb;KI-67;FOXM1;TPX2	0.0438571	c2	http://www.broadinstitute.org/gsea/msigdb/cards/CROONQUIST_NRAS_SIGNALING_DN.html
RUTELLA_RESPONSE_TO_CSF2RB_AND_IL4_UP	8	130	338	21658	3.9432	0.00113109	9282;9882;9448;2806;10276;64780;29803;51143	Trap170;TBC1D4;HGK;GOT2;Net1;MICAL1;REPIN1;DNCLI1	0.0441688	c2	http://www.broadinstitute.org/gsea/msigdb/cards/RUTELLA_RESPONSE_TO_CSF2RB_AND_IL4_UP.html
REACTOME_SIGNALING_BY_THE_B_CELL_RECEPTOR_BCR	5	130	126	21658	6.61111	0.00114309	2309;2931;3709;253260;84335	FOXO3A;GSK3A;ITPR2;Rictor;Akt1S1	0.0442714	c2	http://www.broadinstitute.org/gsea/msigdb/cards/REACTOME_SIGNALING_BY_THE_B_CELL_RECEPTOR_BCR.html
SCHLOSSER_MYC_AND_SERUM_RESPONSE_SYNERGY	3	130	32	21658	15.6188	0.00118143	9112;23367;8570	MTA1;LARP;KHSRP	0.0453843	c2	http://www.broadinstitute.org/gsea/msigdb/cards/SCHLOSSER_MYC_AND_SERUM_RESPONSE_SYNERGY.html
BLALOCK_ALZHEIMERS_DISEASE_UP	21	130	1691	21658	2.06895	0.00120911	274;2309;1756;7572;6672;10657;9112;9686;2318;4926;5339;4841;55833;8570;29803;55257;10801;23272;23524;9846;8660	BIN1;FOXO3A;dystrophin;ZNF24;SP100;Sam68;MTA1;VGLL4;FLNC;NuMA-1;plectin 1;NONO;UBAP2;KHSRP;REPIN1;MRGBP;9-Sep;RAP140;SRm300;Gab2;IRS-2	0.0460731	c2	http://www.broadinstitute.org/gsea/msigdb/cards/BLALOCK_ALZHEIMERS_DISEASE_UP.html
AACTGAC,MIR-223	5	130	96	21658	8.67708	0.000350697	284403;2309;26057;24137;4131	WDR62;FOXO3A;ANKRD17;KIF4A;MAP1B	0.0478473	c3	http://www.broadinstitute.org/gsea/msigdb/cards/AACTGAC,MIR-223.html
CATTTCA,MIR-203	8	130	287	21658	4.6439	0.000400635	9282;5774;10657;11333;3709;9589;65059;8660	Trap170;PTPN3;Sam68;PDAP1;ITPR2;WTAP;RAPH1;IRS-2	0.0478473	c3	http://www.broadinstitute.org/gsea/msigdb/cards/CATTTCA,MIR-203.html
GAGCCAG,MIR-149	6	130	145	21658	6.89379	0.000295222	9943;118;200186;55833;8570;55691	OSR1;ADD1;TORC2;UBAP2;KHSRP;FRMD4A	0.0478473	c3	http://www.broadinstitute.org/gsea/msigdb/cards/GAGCCAG,MIR-149.html
CHROMOSOME	5	130	124	21658	6.71774	0.00106722	9555;23332;29803;84365;3619	H2AFY;CLASP1;REPIN1;NIFK;INCENP	0.0484919	c5	http://www.broadinstitute.org/gsea/msigdb/cards/CHROMOSOME.html
FARMER_BREAST_CANCER_CLUSTER_2	3	130	33	21658	15.1455	0.00128325	24137;51203;22974	KIF4A;NUSAP1;TPX2	0.0485068	c2	http://www.broadinstitute.org/gsea/msigdb/cards/FARMER_BREAST_CANCER_CLUSTER_2.html
GOLDRATH_ANTIGEN_RESPONSE	8	130	346	21658	3.85202	0.0013079	24137;6672;4288;55320;200185;51203;3619;54443	KIF4A;SP100;KI-67;C14orf106;KRTCAP2;NUSAP1;INCENP;anillin	0.0490463	c2	http://www.broadinstitute.org/gsea/msigdb/cards/GOLDRATH_ANTIGEN_RESPONSE.html

## Sheet: A2058_MEKdown
Geneset	x	X	n	N	Fold Enrichment	p	Entrez IDs	Gene Names	adjusted p	Geneset Collection	link to MsigDB Geneset
DACOSTA_UV_RESPONSE_VIA_ERCC3_DN	19	80	855	21658	6.01611	2.85525e-10	1871;4659;23140;7153;4001;6672;1523;26005;55183;23384;25836;23332;11073;23047;26278;23499;51592;23387;11183	E2F3;MYPT1;ZZEF1;TOP2A;Lamin B1;SP100;CUTL1;FLJ43906;Rif1;SPECC1L;NIPBL;CLASP1;TOPBP1;APRIN;SACS;MACF1 iso2;TIF1-gamma;QSK;KHS1	1.3491e-06	c2	http://www.broadinstitute.org/gsea/msigdb/cards/DACOSTA_UV_RESPONSE_VIA_ERCC3_DN.html
DACOSTA_UV_RESPONSE_VIA_ERCC3_COMMON_DN	13	80	483	21658	7.28659	3.0412e-08	1871;4659;7153;4001;1523;26005;23384;25836;23332;11073;51592;23387;11183	E2F3;MYPT1;TOP2A;Lamin B1;CUTL1;FLJ43906;SPECC1L;NIPBL;CLASP1;TOPBP1;TIF1-gamma;QSK;KHS1	7.18485e-05	c2	http://www.broadinstitute.org/gsea/msigdb/cards/DACOSTA_UV_RESPONSE_VIA_ERCC3_COMMON_DN.html
BLALOCK_ALZHEIMERS_DISEASE_UP	22	80	1691	21658	3.52215	1.44598e-07	6449;9669;8481;1832;4001;6672;1017;6744;1523;6949;9053;5139;5339;6195;5585;25836;572;51773;26088;57509;23499;23524	SGTA;eIF5B;OFD1;desmoplakin;Lamin B1;SP100;CDK2;SSFA2;CUTL1;treacle;MAP7;PDE3A;plectin 1;p90RSK;PKN1;NIPBL;Bad;HBXAP;GGA1;MTUS1;MACF1 iso2;SRm300	0.000227741	c2	http://www.broadinstitute.org/gsea/msigdb/cards/BLALOCK_ALZHEIMERS_DISEASE_UP.html
GGGCGGR_V$SP1_Q6	29	80	2940	21658	2.67042	3.14337e-07	1871;9368;4659;23140;3315;7431;7153;1832;5566;1017;9590;79026;29896;9053;5339;25836;92689;54882;84254;10818;399687;572;85021;55677;51773;23235;23047;26088;51592	E2F3;NHERF;MYPT1;ZZEF1;HSP27;vimentin;TOP2A;desmoplakin;PKACa;CDK2;AKAP12;AHNAK;TRA2A;MAP7;plectin 1;NIPBL;FAM114A1;ANKHD1;CAMKK1;FRS2;MYO18A;Bad;REPS1;IWS1;HBXAP;QIK;APRIN;GGA1;TIF1-gamma	0.000262786	c3	http://www.broadinstitute.org/gsea/msigdb/cards/GGGCGGR_V$SP1_Q6.html
BENPORATH_SOX2_TARGETS	14	80	734	21658	5.16369	5.31717e-07	1871;6449;9725;203068;7431;7153;29896;55183;29028;84717;54882;55677;51773;26088	E2F3;SGTA;TMEM63A;tubulin, beta-1;vimentin;TOP2A;TRA2A;Rif1;ATAD2;HDGF2;ANKHD1;IWS1;HBXAP;GGA1	0.000596419	c2	http://www.broadinstitute.org/gsea/msigdb/cards/BENPORATH_SOX2_TARGETS.html
REACTOME_SIGNALING_BY_FGFR_IN_DISEASE	7	80	127	21658	14.9219	6.31131e-07	10253;613;5566;1523;10818;399687;572	Spry2;Bcr;PKACa;CUTL1;FRS2;MYO18A;Bad	0.000596419	c2	http://www.broadinstitute.org/gsea/msigdb/cards/REACTOME_SIGNALING_BY_FGFR_IN_DISEASE.html
REACTOME_MITOTIC_G2_G2_M_PHASES	6	80	81	21658	20.0537	8.17904e-07	1871;8481;203068;5566;1017;23332	E2F3;OFD1;tubulin, beta-1;PKACa;CDK2;CLASP1	0.000644099	c2	http://www.broadinstitute.org/gsea/msigdb/cards/REACTOME_MITOTIC_G2_G2_M_PHASES.html
CAGGTG_V$E12_Q6	24	80	2485	21658	2.61465	7.04445e-06	1871;9368;10253;10174;1500;1832;5566;1017;287;9590;9053;5139;5339;5585;286077;54882;84254;399687;23152;51773;10929;23235;57509;23499	E2F3;NHERF;Spry2;vinexin;CTNND1;desmoplakin;PKACa;CDK2;ANK2;AKAP12;MAP7;PDE3A;plectin 1;PKN1;FAM83H;ANKHD1;CAMKK1;MYO18A;capicua;HBXAP;SRp46;QIK;MTUS1;MACF1 iso2	0.00147229	c3	http://www.broadinstitute.org/gsea/msigdb/cards/CAGGTG_V$E12_Q6.html
GGGAGGRR_V$MAZ_Q6	23	80	2274	21658	2.7382	5.47685e-06	1871;9368;4659;10174;1500;3315;7431;5566;4001;9590;79026;5339;5585;23352;25836;91748;11073;23152;51773;23047;57509;51592;23524	E2F3;NHERF;MYPT1;vinexin;CTNND1;HSP27;vimentin;PKACa;Lamin B1;AKAP12;AHNAK;plectin 1;PKN1;UBR4;NIPBL;C14orf43;TOPBP1;capicua;HBXAP;APRIN;MTUS1;TIF1-gamma;SRm300	0.00147229	c3	http://www.broadinstitute.org/gsea/msigdb/cards/GGGAGGRR_V$MAZ_Q6.html
MGGAAGTG_V$GABP_B	13	80	757	21658	4.64917	4.40513e-06	1871;9368;10253;5566;6949;5585;23352;25836;91748;10818;10397;26088;23387	E2F3;NHERF;Spry2;PKACa;treacle;PKN1;UBR4;NIPBL;C14orf43;FRS2;NDRG1;GGA1;QSK	0.00147229	c3	http://www.broadinstitute.org/gsea/msigdb/cards/MGGAAGTG_V$GABP_B.html
RODRIGUES_THYROID_CARCINOMA_ANAPLASTIC_UP	13	80	722	21658	4.87455	2.65233e-06	9669;7153;6672;6744;79026;5339;55183;25836;29028;54882;11073;51773;11183	eIF5B;TOP2A;SP100;SSFA2;AHNAK;plectin 1;Rif1;NIPBL;ATAD2;ANKHD1;TOPBP1;HBXAP;KHS1	0.00179032	c2	http://www.broadinstitute.org/gsea/msigdb/cards/RODRIGUES_THYROID_CARCINOMA_ANAPLASTIC_UP.html
DAZARD_RESPONSE_TO_UV_NHEK_DN	9	80	318	21658	7.66203	3.20884e-06	1871;4659;7153;4001;55183;25836;23332;26278;57509	E2F3;MYPT1;TOP2A;Lamin B1;Rif1;NIPBL;CLASP1;SACS;MTUS1	0.00189522	c2	http://www.broadinstitute.org/gsea/msigdb/cards/DAZARD_RESPONSE_TO_UV_NHEK_DN.html
V$E2F_Q3	7	80	227	21658	8.34835	2.49518e-05	1871;25836;29028;54882;11073;23235;23047	E2F3;NIPBL;ATAD2;ANKHD1;TOPBP1;QIK;APRIN	0.00368207	c3	http://www.broadinstitute.org/gsea/msigdb/cards/V$E2F_Q3.html
V$E2F_Q3_01	7	80	235	21658	8.06415	3.09318e-05	1871;25836;29028;54882;11073;23235;23047	E2F3;NIPBL;ATAD2;ANKHD1;TOPBP1;QIK;APRIN	0.00368207	c3	http://www.broadinstitute.org/gsea/msigdb/cards/V$E2F_Q3_01.html
V$E2F_Q4_01	7	80	237	21658	7.9961	3.2598e-05	1871;25836;29028;54882;11073;23235;23047	E2F3;NIPBL;ATAD2;ANKHD1;TOPBP1;QIK;APRIN	0.00368207	c3	http://www.broadinstitute.org/gsea/msigdb/cards/V$E2F_Q4_01.html
V$E2F_Q6_01	7	80	240	21658	7.89615	3.52352e-05	1871;25836;29028;54882;11073;23235;23047	E2F3;NIPBL;ATAD2;ANKHD1;TOPBP1;QIK;APRIN	0.00368207	c3	http://www.broadinstitute.org/gsea/msigdb/cards/V$E2F_Q6_01.html
V$E2F_03	7	80	245	21658	7.735	4.00194e-05	1871;25836;29028;54882;11073;23235;23047	E2F3;NIPBL;ATAD2;ANKHD1;TOPBP1;QIK;APRIN	0.00371735	c3	http://www.broadinstitute.org/gsea/msigdb/cards/V$E2F_03.html
CHICAS_RB1_TARGETS_SENESCENT	11	80	572	21658	5.20625	9.21911e-06	9669;23683;4001;6672;1017;9590;55183;29028;92689;6574;23524	eIF5B;PKD3;Lamin B1;SP100;CDK2;AKAP12;Rif1;ATAD2;FAM114A1;SLC20A1;SRm300	0.00484003	c2	http://www.broadinstitute.org/gsea/msigdb/cards/CHICAS_RB1_TARGETS_SENESCENT.html
SPIELMAN_LYMPHOBLAST_EUROPEAN_VS_ASIAN_UP	10	80	479	21658	5.65188	1.21813e-05	6449;3315;203068;7153;6949;29896;5585;26278;23499;51592	SGTA;HSP27;tubulin, beta-1;TOP2A;treacle;TRA2A;PKN1;SACS;MACF1 iso2;TIF1-gamma	0.00575565	c2	http://www.broadinstitute.org/gsea/msigdb/cards/SPIELMAN_LYMPHOBLAST_EUROPEAN_VS_ASIAN_UP.html
REACTOME_APOPTOTIC_CLEAVAGE_OF_CELLULAR_PROTEINS	4	80	40	21658	27.0725	2.06394e-05	7431;1832;4001;5339	vimentin;desmoplakin;Lamin B1;plectin 1	0.00886557	c2	http://www.broadinstitute.org/gsea/msigdb/cards/REACTOME_APOPTOTIC_CLEAVAGE_OF_CELLULAR_PROTEINS.html
CYTOSKELETON	9	80	367	21658	6.63903	9.89869e-06	9368;3315;203068;7431;7153;1832;4001;9053;23332	NHERF;HSP27;tubulin, beta-1;vimentin;TOP2A;desmoplakin;Lamin B1;MAP7;CLASP1	0.00960327	c5	http://www.broadinstitute.org/gsea/msigdb/cards/CYTOSKELETON.html
PROTEIN_SERINE_THREONINE_KINASE_ACTIVITY	7	80	205	21658	9.24427	1.32095e-05	23683;613;1017;6195;23235;23387;11183	PKD3;Bcr;CDK2;p90RSK;QIK;QSK;KHS1	0.00960327	c5	http://www.broadinstitute.org/gsea/msigdb/cards/PROTEIN_SERINE_THREONINE_KINASE_ACTIVITY.html
REACTOME_SIGNALING_BY_FGFR_MUTANTS	4	80	44	21658	24.6114	2.92552e-05	613;1523;10818;399687	Bcr;CUTL1;FRS2;MYO18A	0.0115192	c2	http://www.broadinstitute.org/gsea/msigdb/cards/REACTOME_SIGNALING_BY_FGFR_MUTANTS.html
GTGCAAT,MIR-25,MIR-32,MIR-92,MIR-363,MIR-367	7	80	311	21658	6.09349	0.000170984	1871;4659;6744;9644;399687;23152;23047	E2F3;MYPT1;SSFA2;Tks5;MYO18A;capicua;APRIN	0.0142943	c3	http://www.broadinstitute.org/gsea/msigdb/cards/GTGCAAT,MIR-25,MIR-32,MIR-92,MIR-363,MIR-367.html
KOBAYASHI_EGFR_SIGNALING_24HR_DN	7	80	251	21658	7.5501	4.64525e-05	203068;7153;4001;1017;6949;29028;6574	tubulin, beta-1;TOP2A;Lamin B1;CDK2;treacle;ATAD2;SLC20A1	0.0156777	c2	http://www.broadinstitute.org/gsea/msigdb/cards/KOBAYASHI_EGFR_SIGNALING_24HR_DN.html
MITSIADES_RESPONSE_TO_APLIDIN_DN	7	80	249	21658	7.61074	4.42202e-05	203068;7153;1832;5339;11073;23047;23499	tubulin, beta-1;TOP2A;desmoplakin;plectin 1;TOPBP1;APRIN;MACF1 iso2	0.0156777	c2	http://www.broadinstitute.org/gsea/msigdb/cards/MITSIADES_RESPONSE_TO_APLIDIN_DN.html
E2F1_UP.V1_UP	6	80	189	21658	8.59444	8.35449e-05	1871;9368;7153;4001;84717;6574	E2F3;NHERF;TOP2A;Lamin B1;HDGF2;SLC20A1	0.01579	c6	http://www.broadinstitute.org/gsea/msigdb/cards/E2F1_UP.V1_UP.html
GOBERT_OLIGODENDROCYTE_DIFFERENTIATION_UP	10	80	570	21658	4.74956	5.20547e-05	7431;7153;4001;1017;10763;9590;6949;55183;29028;84331	vimentin;TOP2A;Lamin B1;CDK2;nestin;AKAP12;treacle;Rif1;ATAD2;C16orf14	0.0163972	c2	http://www.broadinstitute.org/gsea/msigdb/cards/GOBERT_OLIGODENDROCYTE_DIFFERENTIATION_UP.html
V$E2F1_Q4_01	6	80	228	21658	7.12434	0.000225646	1871;25836;29028;54882;11073;23235	E2F3;NIPBL;ATAD2;ANKHD1;TOPBP1;QIK	0.0171491	c3	http://www.broadinstitute.org/gsea/msigdb/cards/V$E2F1_Q4_01.html
CAGTATT,MIR-200B,MIR-200C,MIR-429	8	80	469	21658	4.61791	0.000368685	1871;9669;203068;9644;23332;23047;57509;51592	E2F3;eIF5B;tubulin, beta-1;Tks5;CLASP1;APRIN;MTUS1;TIF1-gamma	0.0173132	c3	http://www.broadinstitute.org/gsea/msigdb/cards/CAGTATT,MIR-200B,MIR-200C,MIR-429.html
CTTTGT_V$LEF1_Q2	18	80	1972	21658	2.47112	0.000268379	4659;23140;10253;203068;7431;4001;287;9590;6949;29896;5339;5585;91748;286077;23332;55605;57509;11183	MYPT1;ZZEF1;Spry2;tubulin, beta-1;vimentin;Lamin B1;ANK2;AKAP12;treacle;TRA2A;plectin 1;PKN1;C14orf43;FAM83H;CLASP1;KIF21A;MTUS1;KHS1	0.0173132	c3	http://www.broadinstitute.org/gsea/msigdb/cards/CTTTGT_V$LEF1_Q2.html
GCACTTT,MIR-17-5P,MIR-20A,MIR-106A,MIR-106B,MIR-20B,MIR-519D	9	80	595	21658	4.095	0.000372772	1871;6744;287;9053;6195;9644;29028;23152;26278	E2F3;SSFA2;ANK2;MAP7;p90RSK;Tks5;ATAD2;capicua;SACS	0.0173132	c3	http://www.broadinstitute.org/gsea/msigdb/cards/GCACTTT,MIR-17-5P,MIR-20A,MIR-106A,MIR-106B,MIR-20B,MIR-519D.html
V$E2F1_Q3	6	80	244	21658	6.65717	0.00032166	1871;25836;29028;54882;11073;23047	E2F3;NIPBL;ATAD2;ANKHD1;TOPBP1;APRIN	0.0173132	c3	http://www.broadinstitute.org/gsea/msigdb/cards/V$E2F1_Q3.html
V$E2F1_Q6_01	6	80	238	21658	6.825	0.000282497	1871;25836;29028;54882;11073;23235	E2F3;NIPBL;ATAD2;ANKHD1;TOPBP1;QIK	0.0173132	c3	http://www.broadinstitute.org/gsea/msigdb/cards/V$E2F1_Q6_01.html
V$ELF1_Q6	6	80	244	21658	6.65717	0.00032166	1871;1500;7431;5585;91748;10929	E2F3;CTNND1;vimentin;PKN1;C14orf43;SRp46	0.0173132	c3	http://www.broadinstitute.org/gsea/msigdb/cards/V$ELF1_Q6.html
V$ZIC2_01	6	80	247	21658	6.57632	0.000342775	1500;25836;51773;57509;23499;51592	CTNND1;NIPBL;HBXAP;MTUS1;MACF1 iso2;TIF1-gamma	0.0173132	c3	http://www.broadinstitute.org/gsea/msigdb/cards/V$ZIC2_01.html
REACTOME_APOPTOTIC_EXECUTION_PHASE	4	80	54	21658	20.0537	6.20338e-05	7431;1832;4001;5339	vimentin;desmoplakin;Lamin B1;plectin 1	0.0183194	c2	http://www.broadinstitute.org/gsea/msigdb/cards/REACTOME_APOPTOTIC_EXECUTION_PHASE.html
PID_FGF_PATHWAY	4	80	55	21658	19.6891	6.636e-05	10253;1500;6195;10818	Spry2;CTNND1;p90RSK;FRS2	0.0184442	c2	http://www.broadinstitute.org/gsea/msigdb/cards/PID_FGF_PATHWAY.html
REACTOME_SIGNALING_BY_FGFR1_FUSION_MUTANTS	3	80	19	21658	42.7461	7.02761e-05	613;1523;399687	Bcr;CUTL1;MYO18A	0.0184475	c2	http://www.broadinstitute.org/gsea/msigdb/cards/REACTOME_SIGNALING_BY_FGFR1_FUSION_MUTANTS.html
V$SREBP_Q3	6	80	258	21658	6.29593	0.000429663	9669;5566;25836;286077;51773;23235	eIF5B;PKACa;NIPBL;FAM83H;HBXAP;QIK	0.0189052	c3	http://www.broadinstitute.org/gsea/msigdb/cards/V$SREBP_Q3.html
REACTOME_LOSS_OF_NLP_FROM_MITOTIC_CENTROSOMES	4	80	59	21658	18.3542	8.5888e-05	8481;203068;5566;23332	OFD1;tubulin, beta-1;PKACa;CLASP1	0.021359	c2	http://www.broadinstitute.org/gsea/msigdb/cards/REACTOME_LOSS_OF_NLP_FROM_MITOTIC_CENTROSOMES.html
PATIL_LIVER_CANCER	11	80	747	21658	3.98658	0.000100922	1871;9368;203068;7431;7153;1832;6949;29028;286077;10397;114804	E2F3;NHERF;tubulin, beta-1;vimentin;TOP2A;desmoplakin;treacle;ATAD2;FAM83H;NDRG1;RNF157	0.0238428	c2	http://www.broadinstitute.org/gsea/msigdb/cards/PATIL_LIVER_CANCER.html
KAN_RESPONSE_TO_ARSENIC_TRIOXIDE	5	80	123	21658	11.0051	0.000110494	7153;4001;10763;10397;26278	TOP2A;Lamin B1;nestin;NDRG1;SACS	0.0248611	c2	http://www.broadinstitute.org/gsea/msigdb/cards/KAN_RESPONSE_TO_ARSENIC_TRIOXIDE.html
BILD_MYC_ONCOGENIC_SIGNATURE	6	80	206	21658	7.88519	0.000132124	1017;9590;79026;6949;5339;84331	CDK2;AKAP12;AHNAK;treacle;plectin 1;C16orf14	0.0271429	c2	http://www.broadinstitute.org/gsea/msigdb/cards/BILD_MYC_ONCOGENIC_SIGNATURE.html
REACTOME_RECRUITMENT_OF_MITOTIC_CENTROSOME_PROTEINS_AND_COMPLEXES	4	80	66	21658	16.4076	0.000129651	8481;203068;5566;23332	OFD1;tubulin, beta-1;PKACa;CLASP1	0.0271429	c2	http://www.broadinstitute.org/gsea/msigdb/cards/REACTOME_RECRUITMENT_OF_MITOTIC_CENTROSOME_PROTEINS_AND_COMPLEXES.html
BENPORATH_CYCLING_GENES	10	80	648	21658	4.17785	0.000147337	1500;7153;1832;4001;29896;25836;29028;51530;11073;23152	CTNND1;TOP2A;desmoplakin;Lamin B1;TRA2A;NIPBL;ATAD2;NIPA;TOPBP1;capicua	0.0290069	c2	http://www.broadinstitute.org/gsea/msigdb/cards/BENPORATH_CYCLING_GENES.html
REACTOME_CELL_CYCLE	8	80	421	21658	5.14442	0.000180609	1871;8481;203068;5566;4001;1017;23332;51773	E2F3;OFD1;tubulin, beta-1;PKACa;Lamin B1;CDK2;CLASP1;HBXAP	0.033346	c2	http://www.broadinstitute.org/gsea/msigdb/cards/REACTOME_CELL_CYCLE.html
YAGI_AML_WITH_INV_16_TRANSLOCATION	8	80	422	21658	5.13223	0.000183491	10253;9669;3315;7431;7153;6744;6879;10929	Spry2;eIF5B;HSP27;vimentin;TOP2A;SSFA2;TAF7;SRp46	0.033346	c2	http://www.broadinstitute.org/gsea/msigdb/cards/YAGI_AML_WITH_INV_16_TRANSLOCATION.html
BRUINS_UVC_RESPONSE_EARLY_LATE	7	80	317	21658	5.97815	0.000191723	1871;10253;79026;25836;51530;84254;23524	E2F3;Spry2;AHNAK;NIPBL;NIPA;CAMKK1;SRm300	0.0335516	c2	http://www.broadinstitute.org/gsea/msigdb/cards/BRUINS_UVC_RESPONSE_EARLY_LATE.html
GGGYGTGNY_UNKNOWN	9	80	664	21658	3.66947	0.000809732	4659;7431;79026;5339;23352;84254;10397;23387;11183	MYPT1;vimentin;AHNAK;plectin 1;UBR4;CAMKK1;NDRG1;QSK;KHS1	0.0338468	c3	http://www.broadinstitute.org/gsea/msigdb/cards/GGGYGTGNY_UNKNOWN.html
INTRACELLULAR_NON_MEMBRANE_BOUND_ORGANELLE	10	80	631	21658	4.29041	0.000119034	9368;3315;203068;7431;7153;1832;4001;6949;9053;23332	NHERF;HSP27;tubulin, beta-1;vimentin;TOP2A;desmoplakin;Lamin B1;treacle;MAP7;CLASP1	0.0346152	c5	http://www.broadinstitute.org/gsea/msigdb/cards/INTRACELLULAR_NON_MEMBRANE_BOUND_ORGANELLE.html
NON_MEMBRANE_BOUND_ORGANELLE	10	80	631	21658	4.29041	0.000119034	9368;3315;203068;7431;7153;1832;4001;6949;9053;23332	NHERF;HSP27;tubulin, beta-1;vimentin;TOP2A;desmoplakin;Lamin B1;treacle;MAP7;CLASP1	0.0346152	c5	http://www.broadinstitute.org/gsea/msigdb/cards/NON_MEMBRANE_BOUND_ORGANELLE.html
PROTEIN_KINASE_ACTIVITY	7	80	285	21658	6.64939	0.000100969	23683;613;1017;6195;23235;23387;11183	PKD3;Bcr;CDK2;p90RSK;QIK;QSK;KHS1	0.0346152	c5	http://www.broadinstitute.org/gsea/msigdb/cards/PROTEIN_KINASE_ACTIVITY.html
CHEMNITZ_RESPONSE_TO_PROSTAGLANDIN_E2_UP	5	80	146	21658	9.2714	0.00023926	7153;4001;10763;287;29028	TOP2A;Lamin B1;nestin;ANK2;ATAD2	0.0380869	c2	http://www.broadinstitute.org/gsea/msigdb/cards/CHEMNITZ_RESPONSE_TO_PROSTAGLANDIN_E2_UP.html
KOINUMA_TARGETS_OF_SMAD2_OR_SMAD3	11	80	824	21658	3.61405	0.000234565	203068;7431;613;1832;79026;5339;9644;29028;84254;6574;10397	tubulin, beta-1;vimentin;Bcr;desmoplakin;AHNAK;plectin 1;Tks5;ATAD2;CAMKK1;SLC20A1;NDRG1	0.0380869	c2	http://www.broadinstitute.org/gsea/msigdb/cards/KOINUMA_TARGETS_OF_SMAD2_OR_SMAD3.html
REACTOME_SIGNALING_BY_FGFR1_MUTANTS	3	80	30	21658	27.0725	0.000241822	613;1523;399687	Bcr;CUTL1;MYO18A	0.0380869	c2	http://www.broadinstitute.org/gsea/msigdb/cards/REACTOME_SIGNALING_BY_FGFR1_MUTANTS.html
GINESTIER_BREAST_CANCER_ZNF217_AMPLIFIED_DN	7	80	335	21658	5.65694	0.000266451	1500;9725;6949;23152;57701;26088;23524	CTNND1;TMEM63A;treacle;capicua;KIAA1602;GGA1;SRm300	0.038427	c2	http://www.broadinstitute.org/gsea/msigdb/cards/GINESTIER_BREAST_CANCER_ZNF217_AMPLIFIED_DN.html
PILON_KLF1_TARGETS_DN	18	80	1972	21658	2.47112	0.000268379	9368;23140;23683;9725;7431;613;4001;9590;79026;6949;29896;9053;6195;91748;23332;85021;57509;23387	NHERF;ZZEF1;PKD3;TMEM63A;vimentin;Bcr;Lamin B1;AKAP12;AHNAK;treacle;TRA2A;MAP7;p90RSK;C14orf43;CLASP1;REPS1;MTUS1;QSK	0.038427	c2	http://www.broadinstitute.org/gsea/msigdb/cards/PILON_KLF1_TARGETS_DN.html
REACTOME_APOPTOSIS	5	80	148	21658	9.14611	0.000254298	7431;1832;4001;5339;572	vimentin;desmoplakin;Lamin B1;plectin 1;Bad	0.038427	c2	http://www.broadinstitute.org/gsea/msigdb/cards/REACTOME_APOPTOSIS.html
DAZARD_UV_RESPONSE_CLUSTER_G6	5	80	153	21658	8.84722	0.000295038	4659;7153;4001;23332;57509	MYPT1;TOP2A;Lamin B1;CLASP1;MTUS1	0.0410016	c2	http://www.broadinstitute.org/gsea/msigdb/cards/DAZARD_UV_RESPONSE_CLUSTER_G6.html
AAGWWRNYGGC_UNKNOWN	4	80	119	21658	9.1	0.00110787	23140;55183;51530;54882	ZZEF1;Rif1;NIPA;ANKHD1	0.0420991	c3	http://www.broadinstitute.org/gsea/msigdb/cards/AAGWWRNYGGC_UNKNOWN.html
GCCATNTTG_V$YY1_Q6	7	80	427	21658	4.43811	0.00109275	4001;29896;55183;286077;51530;55677;23047	Lamin B1;TRA2A;Rif1;FAM83H;NIPA;IWS1;APRIN	0.0420991	c3	http://www.broadinstitute.org/gsea/msigdb/cards/GCCATNTTG_V$YY1_Q6.html
KEGG_PROGESTERONE_MEDIATED_OOCYTE_MATURATION	4	80	86	21658	12.5919	0.000341742	5566;1017;5139;6195	PKACa;CDK2;PDE3A;p90RSK	0.0461352	c2	http://www.broadinstitute.org/gsea/msigdb/cards/KEGG_PROGESTERONE_MEDIATED_OOCYTE_MATURATION.html
CCTGTGA,MIR-513	4	80	125	21658	8.6632	0.00132131	1500;57509;23524;11183	CTNND1;MTUS1;SRm300;KHS1	0.0480269	c3	http://www.broadinstitute.org/gsea/msigdb/cards/CCTGTGA,MIR-513.html
HALLMARK_E2F_TARGETS	5	80	200	21658	6.76813	0.000962699	203068;7153;4001;29028;23047	tubulin, beta-1;TOP2A;Lamin B1;ATAD2;APRIN	0.0481349	h	http://www.broadinstitute.org/gsea/msigdb/cards/HALLMARK_E2F_TARGETS.html
LOPEZ_TRANSLATION_VIA_FN1_SIGNALING	3	80	35	21658	23.205	0.000368983	9669;2962;5139	eIF5B;TFIIF-alpha;PDE3A	0.048429	c2	http://www.broadinstitute.org/gsea/msigdb/cards/LOPEZ_TRANSLATION_VIA_FN1_SIGNALING.html
CACGTG_V$MYC_Q2	11	80	1032	21658	2.88563	0.00148314	1871;4001;9590;6949;9053;5585;23352;54882;84254;6574;57509	E2F3;Lamin B1;AKAP12;treacle;MAP7;PKN1;UBR4;ANKHD1;CAMKK1;SLC20A1;MTUS1	0.048582	c3	http://www.broadinstitute.org/gsea/msigdb/cards/CACGTG_V$MYC_Q2.html
GTGCCTT,MIR-506	9	80	727	21658	3.35148	0.00151092	1871;1500;7431;5339;6195;9644;23384;91748;23235	E2F3;CTNND1;vimentin;plectin 1;p90RSK;Tks5;SPECC1L;C14orf43;QIK	0.048582	c3	http://www.broadinstitute.org/gsea/msigdb/cards/GTGCCTT,MIR-506.html
TGGAAA_V$NFAT_Q4_01	16	80	1896	21658	2.2846	0.00143836	1871;9368;23140;10253;10174;1500;7431;5566;4163;29896;9053;5339;91748;55605;54882;23235	E2F3;NHERF;ZZEF1;Spry2;vinexin;CTNND1;vimentin;PKACa;MCC;TRA2A;MAP7;plectin 1;C14orf43;KIF21A;ANKHD1;QIK	0.048582	c3	http://www.broadinstitute.org/gsea/msigdb/cards/TGGAAA_V$NFAT_Q4_01.html
WINNEPENNINCKX_MELANOMA_METASTASIS_UP	5	80	162	21658	8.35571	0.000380638	7153;6949;29028;23332;55677	TOP2A;treacle;ATAD2;CLASP1;IWS1	0.0486085	c2	http://www.broadinstitute.org/gsea/msigdb/cards/WINNEPENNINCKX_MELANOMA_METASTASIS_UP.html
LI_WILMS_TUMOR_VS_FETAL_KIDNEY_1_DN	5	80	163	21658	8.30445	0.000391195	7153;4001;1017;11073;26278	TOP2A;Lamin B1;CDK2;TOPBP1;SACS	0.048642	c2	http://www.broadinstitute.org/gsea/msigdb/cards/LI_WILMS_TUMOR_VS_FETAL_KIDNEY_1_DN.html

## Sheet: A2058_Comboup
Geneset	x	X	n	N	Fold Enrichment	p	Entrez IDs	Gene Names	adjusted p	Geneset Collection	link to MsigDB Geneset
GRESHOCK_CANCER_COPY_NUMBER_UP	16	133	323	21658	8.06648	2.85755e-10	2309;8522;7468;3320;613;7175;867;2956;4301;861;2308;4926;8030;6938;27125;9967	FOXO3A;GAS7;WHSC1;HSP90A;Bcr;TPR;Cbl;MSH6;afadin;AML1;FOXO1A;NuMA-1;CCDC6;TCF12;MCEF;Trap150	1.35019e-06	c2	http://www.broadinstitute.org/gsea/msigdb/cards/GRESHOCK_CANCER_COPY_NUMBER_UP.html
DAZARD_RESPONSE_TO_UV_NHEK_DN	15	133	318	21658	7.68123	2.0185e-09	2309;5774;9931;2956;2308;23515;9656;9859;23332;9169;4848;10042;23613;9107;23379	FOXO3A;PTPN3;HELZ;MSH6;FOXO1A;MORC3;MDC1;KAB1;CLASP1;SFRS2IP;NOT2;HMG2L1;RACK7;MTMR6;KIAA0947	4.76871e-06	c2	http://www.broadinstitute.org/gsea/msigdb/cards/DAZARD_RESPONSE_TO_UV_NHEK_DN.html
DACOSTA_UV_RESPONSE_VIA_ERCC3_DN	23	133	855	21658	4.38055	3.37419e-09	2309;26057;8725;9943;3096;6672;9931;2956;6764;861;7159;8621;8030;9859;79882;23332;23141;2976;6938;4848;10042;23272;23613	FOXO3A;ANKRD17;RMP;OSR1;HIVEP1;SP100;HELZ;MSH6;ST5;AML1;53BP2;CHED;CCDC6;KAB1;UKp68;CLASP1;ANKLE2;GTF3C2;TCF12;NOT2;HMG2L1;RAP140;RACK7	5.31435e-06	c2	http://www.broadinstitute.org/gsea/msigdb/cards/DACOSTA_UV_RESPONSE_VIA_ERCC3_DN.html
KINSEY_TARGETS_OF_EWSR1_FLII_FUSION_UP	27	133	1278	21658	3.44033	1.89076e-08	8725;7468;3320;4605;3187;2956;6426;2305;8621;9656;4841;79960;159090;10276;129401;54434;283489;10048;256714;83990;51203;84365;79080;23303;54443;11244;9107	RMP;WHSC1;HSP90A;B-Myb;hnRNP H1;MSH6;SF2;FOXM1;CHED;MDC1;NONO;PHF17;FLJ44003;Net1;NUP35;slingshot 1;KIAA1802;RANBP9;FLJ14503;BRIP1;NUSAP1;NIFK;CCDC86;KIF13B;anillin;ZHX1;MTMR6	2.23346e-05	c2	http://www.broadinstitute.org/gsea/msigdb/cards/KINSEY_TARGETS_OF_EWSR1_FLII_FUSION_UP.html
SCGGAAGY_V$ELK1_02	25	133	1199	21658	3.39537	8.93025e-08	9282;26057;10421;7572;867;3187;10487;2802;8621;23515;9589;23334;79960;2011;23332;8887;57592;221908;2976;81559;84365;56916;55683;2686;29934	Trap170;ANKRD17;CD2BP2;ZNF24;Cbl;hnRNP H1;CAP1;GOLGA3;CHED;MORC3;WTAP;KIAA0467;PHF17;MARK2;CLASP1;TAX1BP1;KIAA1441;MGC22793;GTF3C2;TRIM11;NIFK;SMARCAD1;SI1;GGTL3;SNX12	7.46569e-05	c3	http://www.broadinstitute.org/gsea/msigdb/cards/SCGGAAGY_V$ELK1_02.html
HALLMARK_MITOTIC_SPINDLE	9	133	200	21658	7.32789	5.6351e-06	613;4643;4926;23332;10276;10048;51203;3619;54443	Bcr;MYO1E;NuMA-1;CLASP1;Net1;RANBP9;NUSAP1;INCENP;anillin	0.000281755	h	http://www.broadinstitute.org/gsea/msigdb/cards/HALLMARK_MITOTIC_SPINDLE.html
DACOSTA_UV_RESPONSE_VIA_ERCC3_COMMON_DN	15	133	483	21658	5.05721	4.03049e-07	2309;26057;9943;3096;9931;861;7159;8621;9859;23332;6938;4848;10042;23272;23613	FOXO3A;ANKRD17;OSR1;HIVEP1;HELZ;AML1;53BP2;CHED;KAB1;CLASP1;TCF12;NOT2;HMG2L1;RAP140;RACK7	0.000317401	c2	http://www.broadinstitute.org/gsea/msigdb/cards/DACOSTA_UV_RESPONSE_VIA_ERCC3_COMMON_DN.html
ZHANG_TLX_TARGETS_36HR_DN	10	133	185	21658	8.80228	3.39907e-07	7175;6426;55320;10276;9169;51203;56916;3619;54443;10042	TPR;SF2;C14orf106;Net1;SFRS2IP;NUSAP1;SMARCAD1;INCENP;anillin;HMG2L1	0.000317401	c2	http://www.broadinstitute.org/gsea/msigdb/cards/ZHANG_TLX_TARGETS_36HR_DN.html
TAATGTG,MIR-323	9	133	160	21658	9.15987	9.80161e-07	7468;6426;9589;8030;23332;10048;56916;27125;11244	WHSC1;SF2;WTAP;CCDC6;CLASP1;RANBP9;SMARCAD1;MCEF;ZHX1	0.000409707	c3	http://www.broadinstitute.org/gsea/msigdb/cards/TAATGTG,MIR-323.html
BIOPOLYMER_METABOLIC_PROCESS	29	133	1684	21658	2.80429	3.86403e-07	2309;9282;8725;9943;613;867;6672;5774;2956;861;6668;6426;2308;8878;816;4841;7014;54973;2011;2976;54434;6938;9169;83990;23235;56916;27125;11244;9967	FOXO3A;Trap170;RMP;OSR1;Bcr;Cbl;SP100;PTPN3;MSH6;AML1;SP2;SF2;FOXO1A;SQSTM1;CaMK2-beta;NONO;TRF2;CPSF3L;MARK2;GTF3C2;slingshot 1;TCF12;SFRS2IP;BRIP1;QIK;SMARCAD1;MCEF;ZHX1;Trap150	0.000561829	c5	http://www.broadinstitute.org/gsea/msigdb/cards/BIOPOLYMER_METABOLIC_PROCESS.html
RAMALHO_STEMNESS_UP	10	133	206	21658	7.90496	8.68381e-07	26057;8725;3376;2549;79882;129401;84365;56916;51474;29934	ANKRD17;RMP;IARS;Gab1;UKp68;NUP35;NIFK;SMARCAD1;eplin;SNX12	0.000586157	c2	http://www.broadinstitute.org/gsea/msigdb/cards/RAMALHO_STEMNESS_UP.html
BLALOCK_ALZHEIMERS_DISEASE_UP	28	133	1691	21658	2.69638	1.37953e-06	2309;8481;10421;23774;3320;7572;6672;9931;6764;2802;2308;4643;9112;8621;9686;4926;5339;4841;64759;79960;2976;54434;23303;55257;4848;10042;23272;23524	FOXO3A;OFD1;CD2BP2;BRD1;HSP90A;ZNF24;SP100;HELZ;ST5;GOLGA3;FOXO1A;MYO1E;MTA1;CHED;VGLL4;NuMA-1;plectin 1;NONO;tensin 3;PHF17;GTF3C2;slingshot 1;KIF13B;MRGBP;NOT2;HMG2L1;RAP140;SRm300	0.000814783	c2	http://www.broadinstitute.org/gsea/msigdb/cards/BLALOCK_ALZHEIMERS_DISEASE_UP.html
LAIHO_COLORECTAL_CANCER_SERRATED_DN	7	133	86	21658	13.2546	1.64844e-06	9282;23774;1822;9112;23403;23524;22839	Trap170;BRD1;DRPLA;MTA1;FBX46;SRm300;SAPAP4	0.000865432	c2	http://www.broadinstitute.org/gsea/msigdb/cards/LAIHO_COLORECTAL_CANCER_SERRATED_DN.html
REGULATION_OF_CELLULAR_METABOLIC_PROCESS	18	133	787	21658	3.72447	2.00417e-06	2309;9282;8725;3320;7572;6672;861;6668;2308;8878;7014;23332;6938;83990;56916;51474;11244;9967	FOXO3A;Trap170;RMP;HSP90A;ZNF24;SP100;AML1;SP2;FOXO1A;SQSTM1;TRF2;CLASP1;TCF12;BRIP1;SMARCAD1;eplin;ZHX1;Trap150	0.00119561	c5	http://www.broadinstitute.org/gsea/msigdb/cards/REGULATION_OF_CELLULAR_METABOLIC_PROCESS.html
REGULATION_OF_METABOLIC_PROCESS	18	133	799	21658	3.66853	2.46687e-06	2309;9282;8725;3320;7572;6672;861;6668;2308;8878;7014;23332;6938;83990;56916;51474;11244;9967	FOXO3A;Trap170;RMP;HSP90A;ZNF24;SP100;AML1;SP2;FOXO1A;SQSTM1;TRF2;CLASP1;TCF12;BRIP1;SMARCAD1;eplin;ZHX1;Trap150	0.00119561	c5	http://www.broadinstitute.org/gsea/msigdb/cards/REGULATION_OF_METABOLIC_PROCESS.html
PILON_KLF1_TARGETS_DN	30	133	1972	21658	2.47731	2.98084e-06	26057;8725;23774;613;867;3187;2956;2308;7159;23515;9589;55421;23248;64759;23332;283431;23141;2976;116224;81559;10048;51203;54443;55257;57620;10042;23613;9107;23379;9967	ANKRD17;RMP;BRD1;Bcr;Cbl;hnRNP H1;MSH6;FOXO1A;53BP2;MORC3;WTAP;ELG;KIAA0460;tensin 3;CLASP1;GAS2L3;ANKLE2;GTF3C2;C9orf42;TRIM11;RANBP9;NUSAP1;anillin;MRGBP;STIM2;HMG2L1;RACK7;MTMR6;KIAA0947;Trap150	0.00140845	c2	http://www.broadinstitute.org/gsea/msigdb/cards/PILON_KLF1_TARGETS_DN.html
POSITIVE_REGULATION_OF_TRANSCRIPTION_FROM_RNA_POLYMERASE_II_PROMOTER	6	133	65	21658	15.0316	4.77495e-06	2309;9282;861;2308;8878;9967	FOXO3A;Trap170;AML1;FOXO1A;SQSTM1;Trap150	0.00143941	c5	http://www.broadinstitute.org/gsea/msigdb/cards/POSITIVE_REGULATION_OF_TRANSCRIPTION_FROM_RNA_POLYMERASE_II_PROMOTER.html
RNA_METABOLIC_PROCESS	18	133	841	21658	3.48532	4.94981e-06	2309;9282;8725;6672;861;6668;6426;2308;8878;4841;54973;2976;6938;9169;83990;27125;11244;9967	FOXO3A;Trap170;RMP;SP100;AML1;SP2;SF2;FOXO1A;SQSTM1;NONO;CPSF3L;GTF3C2;TCF12;SFRS2IP;BRIP1;MCEF;ZHX1;Trap150	0.00143941	c5	http://www.broadinstitute.org/gsea/msigdb/cards/RNA_METABOLIC_PROCESS.html
NUCLEOBASENUCLEOSIDENUCLEOTIDE_AND_NUCLEIC_ACID_METABOLIC_PROCESS	22	133	1244	21658	2.87984	8.23001e-06	2309;9282;8725;7572;6672;2956;861;6668;6426;2308;8878;4841;7014;54973;2976;6938;9169;83990;56916;27125;11244;9967	FOXO3A;Trap170;RMP;ZNF24;SP100;MSH6;AML1;SP2;SF2;FOXO1A;SQSTM1;NONO;TRF2;CPSF3L;GTF3C2;TCF12;SFRS2IP;BRIP1;SMARCAD1;MCEF;ZHX1;Trap150	0.0014958	c5	http://www.broadinstitute.org/gsea/msigdb/cards/NUCLEOBASENUCLEOSIDENUCLEOTIDE_AND_NUCLEIC_ACID_METABOLIC_PROCESS.html
NUCLEUS	24	133	1430	21658	2.73301	7.19194e-06	2309;9282;8725;23774;7175;3096;6672;3187;2956;1822;2308;9656;4926;9589;4841;7014;54973;79960;2976;10048;9169;84365;11244;9967	FOXO3A;Trap170;RMP;BRD1;TPR;HIVEP1;SP100;hnRNP H1;MSH6;DRPLA;FOXO1A;MDC1;NuMA-1;WTAP;NONO;TRF2;CPSF3L;PHF17;GTF3C2;RANBP9;SFRS2IP;NIFK;ZHX1;Trap150	0.0014958	c5	http://www.broadinstitute.org/gsea/msigdb/cards/NUCLEUS.html
REGULATION_OF_NUCLEOBASENUCLEOSIDENUCLEOTIDE_AND_NUCLEIC_ACID_METABOLIC_PROCESS	15	133	618	21658	3.95248	7.69281e-06	2309;9282;8725;7572;6672;861;6668;2308;8878;7014;6938;83990;56916;11244;9967	FOXO3A;Trap170;RMP;ZNF24;SP100;AML1;SP2;FOXO1A;SQSTM1;TRF2;TCF12;BRIP1;SMARCAD1;ZHX1;Trap150	0.0014958	c5	http://www.broadinstitute.org/gsea/msigdb/cards/REGULATION_OF_NUCLEOBASENUCLEOSIDENUCLEOTIDE_AND_NUCLEIC_ACID_METABOLIC_PROCESS.html
DODD_NASOPHARYNGEAL_CARCINOMA_DN	24	133	1375	21658	2.84233	3.7357e-06	10059;8725;7468;3187;3376;2956;6426;2305;4841;9859;23332;283431;23141;129401;23190;6938;83990;51203;84365;56916;54443;4848;10042;23272	DRP1;RMP;WHSC1;hnRNP H1;IARS;MSH6;SF2;FOXM1;NONO;KAB1;CLASP1;GAS2L3;ANKLE2;NUP35;UBXD2;TCF12;BRIP1;NUSAP1;NIFK;SMARCAD1;anillin;NOT2;HMG2L1;RAP140	0.00160465	c2	http://www.broadinstitute.org/gsea/msigdb/cards/DODD_NASOPHARYNGEAL_CARCINOMA_DN.html
INTRACELLULAR_ORGANELLE_PART	21	133	1192	21658	2.86886	1.43624e-05	10059;9282;8725;7175;6672;3187;2956;2802;4926;9589;7014;54973;23332;2976;10048;9169;84365;3619;54443;51474;9967	DRP1;Trap170;RMP;TPR;SP100;hnRNP H1;MSH6;GOLGA3;NuMA-1;WTAP;TRF2;CPSF3L;CLASP1;GTF3C2;RANBP9;SFRS2IP;NIFK;INCENP;anillin;eplin;Trap150	0.00205386	c5	http://www.broadinstitute.org/gsea/msigdb/cards/INTRACELLULAR_ORGANELLE_PART.html
ORGANELLE_PART	21	133	1197	21658	2.85688	1.52746e-05	10059;9282;8725;7175;6672;3187;2956;2802;4926;9589;7014;54973;23332;2976;10048;9169;84365;3619;54443;51474;9967	DRP1;Trap170;RMP;TPR;SP100;hnRNP H1;MSH6;GOLGA3;NuMA-1;WTAP;TRF2;CPSF3L;CLASP1;GTF3C2;RANBP9;SFRS2IP;NIFK;INCENP;anillin;eplin;Trap150	0.00205386	c5	http://www.broadinstitute.org/gsea/msigdb/cards/ORGANELLE_PART.html
REGULATION_OF_TRANSCRIPTION_FROM_RNA_POLYMERASE_II_PROMOTER	10	133	289	21658	5.63467	1.55382e-05	2309;9282;8725;861;6668;2308;8878;6938;83990;9967	FOXO3A;Trap170;RMP;AML1;SP2;FOXO1A;SQSTM1;TCF12;BRIP1;Trap150	0.00205386	c5	http://www.broadinstitute.org/gsea/msigdb/cards/REGULATION_OF_TRANSCRIPTION_FROM_RNA_POLYMERASE_II_PROMOTER.html
WHITFIELD_CELL_CYCLE_G2_M	9	133	216	21658	6.78509	1.02121e-05	4301;2305;9656;55320;283431;129401;51203;54443;9967	afadin;FOXM1;MDC1;C14orf106;GAS2L3;NUP35;NUSAP1;anillin;Trap150	0.00402101	c2	http://www.broadinstitute.org/gsea/msigdb/cards/WHITFIELD_CELL_CYCLE_G2_M.html
REGULATION_OF_TRANSCRIPTIONDNA_DEPENDENT	12	133	461	21658	4.23884	3.40262e-05	2309;9282;8725;6672;861;6668;2308;8878;6938;83990;11244;9967	FOXO3A;Trap170;RMP;SP100;AML1;SP2;FOXO1A;SQSTM1;TCF12;BRIP1;ZHX1;Trap150	0.00412284	c5	http://www.broadinstitute.org/gsea/msigdb/cards/REGULATION_OF_TRANSCRIPTIONDNA_DEPENDENT.html
REGULATION_OF_RNA_METABOLIC_PROCESS	12	133	471	21658	4.14884	4.16613e-05	2309;9282;8725;6672;861;6668;2308;8878;6938;83990;11244;9967	FOXO3A;Trap170;RMP;SP100;AML1;SP2;FOXO1A;SQSTM1;TCF12;BRIP1;ZHX1;Trap150	0.00449161	c5	http://www.broadinstitute.org/gsea/msigdb/cards/REGULATION_OF_RNA_METABOLIC_PROCESS.html
RNA_BIOSYNTHETIC_PROCESS	14	133	638	21658	3.57334	4.63371e-05	2309;9282;8725;6672;861;6668;2308;8878;2976;6938;83990;27125;11244;9967	FOXO3A;Trap170;RMP;SP100;AML1;SP2;FOXO1A;SQSTM1;GTF3C2;TCF12;BRIP1;MCEF;ZHX1;Trap150	0.00449161	c5	http://www.broadinstitute.org/gsea/msigdb/cards/RNA_BIOSYNTHETIC_PROCESS.html
TRANSCRIPTION_DNA_DEPENDENT	14	133	636	21658	3.58457	4.48272e-05	2309;9282;8725;6672;861;6668;2308;8878;2976;6938;83990;27125;11244;9967	FOXO3A;Trap170;RMP;SP100;AML1;SP2;FOXO1A;SQSTM1;GTF3C2;TCF12;BRIP1;MCEF;ZHX1;Trap150	0.00449161	c5	http://www.broadinstitute.org/gsea/msigdb/cards/TRANSCRIPTION_DNA_DEPENDENT.html
REGULATION_OF_TRANSCRIPTION	13	133	566	21658	3.74019	5.58709e-05	2309;9282;8725;7572;6672;861;6668;2308;8878;6938;83990;11244;9967	FOXO3A;Trap170;RMP;ZNF24;SP100;AML1;SP2;FOXO1A;SQSTM1;TCF12;BRIP1;ZHX1;Trap150	0.00507726	c5	http://www.broadinstitute.org/gsea/msigdb/cards/REGULATION_OF_TRANSCRIPTION.html
TRANSCRIPTION	15	133	753	21658	3.24387	7.17809e-05	2309;9282;8725;7572;6672;861;6668;2308;8878;2976;6938;83990;27125;11244;9967	FOXO3A;Trap170;RMP;ZNF24;SP100;AML1;SP2;FOXO1A;SQSTM1;GTF3C2;TCF12;BRIP1;MCEF;ZHX1;Trap150	0.00613938	c5	http://www.broadinstitute.org/gsea/msigdb/cards/TRANSCRIPTION.html
DNA_DIRECTED_RNA_POLYMERASEII_HOLOENZYME	5	133	67	21658	12.1524	7.91752e-05	9282;8725;54973;9169;9967	Trap170;RMP;CPSF3L;SFRS2IP;Trap150	0.00639559	c5	http://www.broadinstitute.org/gsea/msigdb/cards/DNA_DIRECTED_RNA_POLYMERASEII_HOLOENZYME.html
DNA_BINDING	13	133	602	21658	3.51652	0.00010246	2309;8522;51341;4605;3096;867;2956;861;2308;7014;2976;27125;11244	FOXO3A;GAS7;FBI1;B-Myb;HIVEP1;Cbl;MSH6;AML1;FOXO1A;TRF2;GTF3C2;MCEF;ZHX1	0.00784086	c5	http://www.broadinstitute.org/gsea/msigdb/cards/DNA_BINDING.html
V$ETS_Q4	9	133	247	21658	5.93352	2.84025e-05	2309;51341;10421;10487;55700;57592;6938;2686;23613	FOXO3A;FBI1;CD2BP2;CAP1;RPRC1;KIAA1441;TCF12;GGTL3;RACK7	0.00791483	c3	http://www.broadinstitute.org/gsea/msigdb/cards/V$ETS_Q4.html
POSITIVE_REGULATION_OF_TRANSCRIPTIONDNA_DEPENDENT	6	133	118	21658	8.28011	0.000114359	2309;9282;861;2308;8878;9967	FOXO3A;Trap170;AML1;FOXO1A;SQSTM1;Trap150	0.00813162	c5	http://www.broadinstitute.org/gsea/msigdb/cards/POSITIVE_REGULATION_OF_TRANSCRIPTIONDNA_DEPENDENT.html
RNA_POLYMERASE_II_TRANSCRIPTION_MEDIATOR_ACTIVITY	3	133	13	21658	37.5789	0.000117444	9282;4848;9967	Trap170;NOT2;Trap150	0.00813162	c5	http://www.broadinstitute.org/gsea/msigdb/cards/RNA_POLYMERASE_II_TRANSCRIPTION_MEDIATOR_ACTIVITY.html
POSITIVE_REGULATION_OF_RNA_METABOLIC_PROCESS	6	133	120	21658	8.14211	0.000124884	2309;9282;861;2308;8878;9967	FOXO3A;Trap170;AML1;FOXO1A;SQSTM1;Trap150	0.0082537	c5	http://www.broadinstitute.org/gsea/msigdb/cards/POSITIVE_REGULATION_OF_RNA_METABOLIC_PROCESS.html
TRANSCRIPTION_FROM_RNA_POLYMERASE_II_PROMOTER	11	133	457	21658	3.91961	0.000143223	2309;9282;8725;861;6668;2308;8878;6938;83990;27125;9967	FOXO3A;Trap170;RMP;AML1;SP2;FOXO1A;SQSTM1;TCF12;BRIP1;MCEF;Trap150	0.00905419	c5	http://www.broadinstitute.org/gsea/msigdb/cards/TRANSCRIPTION_FROM_RNA_POLYMERASE_II_PROMOTER.html
MARIADASON_RESPONSE_TO_BUTYRATE_SULINDAC_6	5	133	52	21658	15.6579	2.54924e-05	7468;3187;55421;23248;9169	WHSC1;hnRNP H1;ELG;KIAA0460;SFRS2IP	0.0092655	c2	http://www.broadinstitute.org/gsea/msigdb/cards/MARIADASON_RESPONSE_TO_BUTYRATE_SULINDAC_6.html
GTGCCTT,MIR-506	15	133	727	21658	3.35988	4.87296e-05	5509;3096;867;4643;4926;9589;5339;57610;159090;57592;116224;23235;56916;79080;27125	PPP1R3D;HIVEP1;Cbl;MYO1E;NuMA-1;WTAP;plectin 1;RanBP10;FLJ44003;KIAA1441;C9orf42;QIK;SMARCAD1;CCDC86;MCEF	0.0101845	c3	http://www.broadinstitute.org/gsea/msigdb/cards/GTGCCTT,MIR-506.html
GRAESSMANN_APOPTOSIS_BY_DOXORUBICIN_DN	26	133	1781	21658	2.37726	3.15967e-05	10059;26057;8725;613;7175;867;3376;861;10487;6426;2305;4643;2549;4841;10276;116224;6938;9169;51203;56916;54443;55775;4848;10042;51474;9967	DRP1;ANKRD17;RMP;Bcr;TPR;Cbl;IARS;AML1;CAP1;SF2;FOXM1;MYO1E;Gab1;NONO;Net1;C9orf42;TCF12;SFRS2IP;NUSAP1;SMARCAD1;anillin;TDP1;NOT2;HMG2L1;eplin;Trap150	0.0106639	c2	http://www.broadinstitute.org/gsea/msigdb/cards/GRAESSMANN_APOPTOSIS_BY_DOXORUBICIN_DN.html
LIAO_METASTASIS	13	133	539	21658	3.92755	3.42893e-05	10059;8725;7468;4605;2305;8621;9686;283431;11273;256714;57648;22839;22880	DRP1;RMP;WHSC1;B-Myb;FOXM1;CHED;VGLL4;GAS2L3;A2LP;FLJ14503;KIAA1522;SAPAP4;MORC2	0.0108011	c2	http://www.broadinstitute.org/gsea/msigdb/cards/LIAO_METASTASIS.html
ORGANELLE_ORGANIZATION_AND_BIOGENESIS	11	133	473	21658	3.78703	0.000191681	10059;3320;4643;4926;7014;23332;54434;51203;23303;54443;51474	DRP1;HSP90A;MYO1E;NuMA-1;TRF2;CLASP1;slingshot 1;NUSAP1;KIF13B;anillin;eplin	0.0116127	c5	http://www.broadinstitute.org/gsea/msigdb/cards/ORGANELLE_ORGANIZATION_AND_BIOGENESIS.html
BENPORATH_ES_CORE_NINE_CORRELATED	6	133	100	21658	9.77053	4.77764e-05	7468;4605;3096;2305;9686;2976	WHSC1;B-Myb;HIVEP1;FOXM1;VGLL4;GTF3C2	0.013279	c2	http://www.broadinstitute.org/gsea/msigdb/cards/BENPORATH_ES_CORE_NINE_CORRELATED.html
RODRIGUES_THYROID_CARCINOMA_ANAPLASTIC_UP	15	133	722	21658	3.38315	4.51362e-05	10059;3320;7175;6672;3376;2956;861;2305;5339;283431;23190;51203;84365;54443;27125	DRP1;HSP90A;TPR;SP100;IARS;MSH6;AML1;FOXM1;plectin 1;GAS2L3;UBXD2;NUSAP1;NIFK;anillin;MCEF	0.013279	c2	http://www.broadinstitute.org/gsea/msigdb/cards/RODRIGUES_THYROID_CARCINOMA_ANAPLASTIC_UP.html
GOBERT_OLIGODENDROCYTE_DIFFERENTIATION_UP	13	133	570	21658	3.71394	5.99102e-05	284403;7468;4605;10763;2956;2305;9656;79960;55320;10276;283431;51203;3619	WDR62;WHSC1;B-Myb;nestin;MSH6;FOXM1;MDC1;PHF17;C14orf106;Net1;GAS2L3;NUSAP1;INCENP	0.0141663	c2	http://www.broadinstitute.org/gsea/msigdb/cards/GOBERT_OLIGODENDROCYTE_DIFFERENTIATION_UP.html
KOINUMA_TARGETS_OF_SMAD2_OR_SMAD3	16	133	824	21658	3.16198	5.46889e-05	2309;613;867;3187;9931;4301;6764;861;9656;5339;10276;8887;79778;54443;51474;23613	FOXO3A;Bcr;Cbl;hnRNP H1;HELZ;afadin;ST5;AML1;MDC1;plectin 1;Net1;TAX1BP1;MICALL2;anillin;eplin;RACK7	0.0141663	c2	http://www.broadinstitute.org/gsea/msigdb/cards/KOINUMA_TARGETS_OF_SMAD2_OR_SMAD3.html
VALK_AML_CLUSTER_15	4	133	31	21658	21.0119	5.9963e-05	1822;861;57476;64759	DRPLA;AML1;GRAMD1B;tensin 3	0.0141663	c2	http://www.broadinstitute.org/gsea/msigdb/cards/VALK_AML_CLUSTER_15.html
MODULE_206	7	133	154	21658	7.40191	6.01804e-05	3096;23515;57476;10276;11273;55742;4848	HIVEP1;MORC3;GRAMD1B;Net1;A2LP;PARVA;NOT2	0.014919	c4	http://www.broadinstitute.org/gsea/msigdb/cards/MODULE_206.html
MORF_ATRX	8	133	211	21658	6.17411	6.11725e-05	284403;5509;23774;7175;861;2802;8621;6938	WDR62;PPP1R3D;BRD1;TPR;AML1;GOLGA3;CHED;TCF12	0.014919	c4	http://www.broadinstitute.org/gsea/msigdb/cards/MORF_ATRX.html
MORF_PRKAG1	8	133	219	21658	5.94857	7.86248e-05	26057;7175;2802;9112;9686;4841;23248;11273	ANKRD17;TPR;GOLGA3;MTA1;VGLL4;NONO;KIAA0460;A2LP	0.014919	c4	http://www.broadinstitute.org/gsea/msigdb/cards/MORF_PRKAG1.html
MORF_RAF1	6	133	110	21658	8.8823	7.907e-05	7175;23515;4841;23248;11273;4848	TPR;MORC3;NONO;KIAA0460;A2LP;NOT2	0.014919	c4	http://www.broadinstitute.org/gsea/msigdb/cards/MORF_RAF1.html
MORF_TERF2IP	6	133	112	21658	8.72368	8.69404e-05	7175;23515;23248;11273;57680;4848	TPR;MORC3;KIAA0460;A2LP;CHD-8;NOT2	0.014919	c4	http://www.broadinstitute.org/gsea/msigdb/cards/MORF_TERF2IP.html
BIDUS_METASTASIS_UP	8	133	214	21658	6.08756	6.72937e-05	9282;7468;3320;6426;4841;283431;51203;10042	Trap170;WHSC1;HSP90A;SF2;NONO;GAS2L3;NUSAP1;HMG2L1	0.0151411	c2	http://www.broadinstitute.org/gsea/msigdb/cards/BIDUS_METASTASIS_UP.html
PUJANA_BRCA1_PCC_NETWORK	24	133	1652	21658	2.36574	7.23843e-05	9943;7468;3320;4605;7175;7572;6672;3187;3376;2956;861;6668;6426;2305;9112;8621;9589;4841;23141;2976;11273;10048;10042;23379	OSR1;WHSC1;HSP90A;B-Myb;TPR;ZNF24;SP100;hnRNP H1;IARS;MSH6;AML1;SP2;SF2;FOXM1;MTA1;CHED;WTAP;NONO;ANKLE2;GTF3C2;A2LP;RANBP9;HMG2L1;KIAA0947	0.0155462	c2	http://www.broadinstitute.org/gsea/msigdb/cards/PUJANA_BRCA1_PCC_NETWORK.html
NUCLEAR_PART	12	133	579	21658	3.37497	0.000275856	9282;8725;7175;6672;3187;2956;9589;54973;2976;9169;84365;9967	Trap170;RMP;TPR;SP100;hnRNP H1;MSH6;WTAP;CPSF3L;GTF3C2;SFRS2IP;NIFK;Trap150	0.0160438	c5	http://www.broadinstitute.org/gsea/msigdb/cards/NUCLEAR_PART.html
REGULATION_OF_GENE_EXPRESSION	13	133	673	21658	3.14554	0.000297906	2309;9282;8725;7572;6672;861;6668;2308;8878;6938;83990;11244;9967	FOXO3A;Trap170;RMP;ZNF24;SP100;AML1;SP2;FOXO1A;SQSTM1;TCF12;BRIP1;ZHX1;Trap150	0.0166598	c5	http://www.broadinstitute.org/gsea/msigdb/cards/REGULATION_OF_GENE_EXPRESSION.html
CYTOKINESIS	3	133	19	21658	25.7119	0.000314432	51203;3619;54443	NUSAP1;INCENP;anillin	0.0167118	c5	http://www.broadinstitute.org/gsea/msigdb/cards/CYTOKINESIS.html
POSITIVE_REGULATION_OF_TRANSCRIPTION	6	133	144	21658	6.78509	0.000321823	2309;9282;861;2308;8878;9967	FOXO3A;Trap170;AML1;FOXO1A;SQSTM1;Trap150	0.0167118	c5	http://www.broadinstitute.org/gsea/msigdb/cards/POSITIVE_REGULATION_OF_TRANSCRIPTION.html
GNF2_CENPE	4	133	41	21658	15.887	0.000162763	7468;4605;2305;51203	WHSC1;B-Myb;FOXM1;NUSAP1	0.0174563	c4	http://www.broadinstitute.org/gsea/msigdb/cards/GNF2_CENPE.html
MODULE_197	7	133	174	21658	6.55112	0.000125348	8522;23774;7468;4605;2305;9112;6938	GAS7;BRD1;WHSC1;B-Myb;FOXM1;MTA1;TCF12	0.0174563	c4	http://www.broadinstitute.org/gsea/msigdb/cards/MODULE_197.html
MORF_DDB1	8	133	241	21658	5.40555	0.000149028	284403;26057;7175;2802;9686;4841;23248;11273	WDR62;ANKRD17;TPR;GOLGA3;VGLL4;NONO;KIAA0460;A2LP	0.0174563	c4	http://www.broadinstitute.org/gsea/msigdb/cards/MORF_DDB1.html
CYTOSKELETON_ORGANIZATION_AND_BIOGENESIS	7	133	208	21658	5.48026	0.000359219	4643;23332;54434;51203;23303;54443;51474	MYO1E;CLASP1;slingshot 1;NUSAP1;KIF13B;anillin;eplin	0.0180105	c5	http://www.broadinstitute.org/gsea/msigdb/cards/CYTOSKELETON_ORGANIZATION_AND_BIOGENESIS.html
NUCLEOPLASM	8	133	279	21658	4.66931	0.000388706	9282;8725;6672;54973;2976;9169;84365;9967	Trap170;RMP;SP100;CPSF3L;GTF3C2;SFRS2IP;NIFK;Trap150	0.0183123	c5	http://www.broadinstitute.org/gsea/msigdb/cards/NUCLEOPLASM.html
NUCLEOPLASM_PART	7	133	211	21658	5.40234	0.000390426	9282;8725;6672;54973;2976;9169;9967	Trap170;RMP;SP100;CPSF3L;GTF3C2;SFRS2IP;Trap150	0.0183123	c5	http://www.broadinstitute.org/gsea/msigdb/cards/NUCLEOPLASM_PART.html
CELL_DIVISION	3	133	21	21658	23.2632	0.000409582	51203;3619;54443	NUSAP1;INCENP;anillin	0.0186104	c5	http://www.broadinstitute.org/gsea/msigdb/cards/CELL_DIVISION.html
POSITIVE_REGULATION_OF_NUCLEOBASENUCLEOSIDENUCLEOTIDE_AND_NUCLEIC_ACID_METABOLIC_PROCESS	6	133	154	21658	6.3445	0.000453996	2309;9282;861;2308;8878;9967	FOXO3A;Trap170;AML1;FOXO1A;SQSTM1;Trap150	0.0200034	c5	http://www.broadinstitute.org/gsea/msigdb/cards/POSITIVE_REGULATION_OF_NUCLEOBASENUCLEOSIDENUCLEOTIDE_AND_NUCLEIC_ACID_METABOLIC_PROCESS.html
GCNP_SHH_UP_EARLY.V1_UP	7	133	174	21658	6.55112	0.000125348	10421;2956;6426;9112;54443;4848;27125	CD2BP2;MSH6;SF2;MTA1;anillin;NOT2;MCEF	0.0236908	c6	http://www.broadinstitute.org/gsea/msigdb/cards/GCNP_SHH_UP_EARLY.V1_UP.html
POSITIVE_REGULATION_OF_CELLULAR_METABOLIC_PROCESS	7	133	229	21658	4.97771	0.000626258	2309;9282;3320;861;2308;8878;9967	FOXO3A;Trap170;HSP90A;AML1;FOXO1A;SQSTM1;Trap150	0.0267818	c5	http://www.broadinstitute.org/gsea/msigdb/cards/POSITIVE_REGULATION_OF_CELLULAR_METABOLIC_PROCESS.html
ACTGTGA,MIR-27A,MIR-27B	11	133	474	21658	3.77904	0.000195123	9282;5774;861;6426;2308;55421;84444;9169;57620;27125;11244	Trap170;PTPN3;AML1;SF2;FOXO1A;ELG;DOT1L;SFRS2IP;STIM2;MCEF;ZHX1	0.0271871	c3	http://www.broadinstitute.org/gsea/msigdb/cards/ACTGTGA,MIR-27A,MIR-27B.html
GGGCGGR_V$SP1_Q6	34	133	2940	21658	1.88321	0.000174698	10059;2309;9282;8522;51341;10421;5509;7175;3096;867;10487;2802;4926;5339;8030;79960;55320;57610;2011;10276;57592;11273;23190;79143;6938;83990;51203;23235;54443;57620;55683;27125;22839;550	DRP1;FOXO3A;Trap170;GAS7;FBI1;CD2BP2;PPP1R3D;TPR;HIVEP1;Cbl;CAP1;GOLGA3;NuMA-1;plectin 1;CCDC6;PHF17;C14orf106;RanBP10;MARK2;Net1;KIAA1441;A2LP;UBXD2;LENG4;TCF12;BRIP1;NUSAP1;QIK;anillin;STIM2;SI1;MCEF;SAPAP4;AUP1	0.0271871	c3	http://www.broadinstitute.org/gsea/msigdb/cards/GGGCGGR_V$SP1_Q6.html
GTACTGT,MIR-101	8	133	257	21658	5.06901	0.000227714	26057;7572;867;7014;84444;10048;55257;57620	ANKRD17;ZNF24;Cbl;TRF2;DOT1L;RANBP9;MRGBP;STIM2	0.0271956	c3	http://www.broadinstitute.org/gsea/msigdb/cards/GTACTGT,MIR-101.html
TGTTTAC,MIR-30A-5P,MIR-30C,MIR-30D,MIR-30B,MIR-30E-5P	12	133	579	21658	3.37497	0.000275856	26057;51341;23774;4605;861;57610;64780;57648;57620;27125;23613;22839	ANKRD17;FBI1;BRD1;B-Myb;AML1;RanBP10;MICAL1;KIAA1522;STIM2;MCEF;RACK7;SAPAP4	0.0288269	c3	http://www.broadinstitute.org/gsea/msigdb/cards/TGTTTAC,MIR-30A-5P,MIR-30C,MIR-30D,MIR-30B,MIR-30E-5P.html
DAZARD_RESPONSE_TO_UV_SCC_DN	6	133	123	21658	7.94352	0.000142099	2309;23774;23515;57680;4848;23613	FOXO3A;BRD1;MORC3;CHD-8;NOT2;RACK7	0.029192	c2	http://www.broadinstitute.org/gsea/msigdb/cards/DAZARD_RESPONSE_TO_UV_SCC_DN.html
MAGNESIUM_ION_BINDING	4	133	62	21658	10.5059	0.000713207	9943;2956;2011;23235	OSR1;MSH6;MARK2;QIK	0.0296287	c5	http://www.broadinstitute.org/gsea/msigdb/cards/MAGNESIUM_ION_BINDING.html
POSITIVE_REGULATION_OF_METABOLIC_PROCESS	7	133	236	21658	4.83006	0.000743882	2309;9282;3320;861;2308;8878;9967	FOXO3A;Trap170;HSP90A;AML1;FOXO1A;SQSTM1;Trap150	0.0300446	c5	http://www.broadinstitute.org/gsea/msigdb/cards/POSITIVE_REGULATION_OF_METABOLIC_PROCESS.html
MORF_TPR	6	133	144	21658	6.78509	0.000321823	5509;7175;8621;23248;57680;4848	PPP1R3D;TPR;CHED;KIAA0460;CHD-8;NOT2	0.0306805	c4	http://www.broadinstitute.org/gsea/msigdb/cards/MORF_TPR.html
TOYOTA_TARGETS_OF_MIR34B_AND_MIR34C	11	133	463	21658	3.86882	0.000160001	10059;7468;4605;5774;2305;79960;55320;23141;83990;51203;23613	DRP1;WHSC1;B-Myb;PTPN3;FOXM1;PHF17;C14orf106;ANKLE2;BRIP1;NUSAP1;RACK7	0.0315002	c2	http://www.broadinstitute.org/gsea/msigdb/cards/TOYOTA_TARGETS_OF_MIR34B_AND_MIR34C.html
MORF_BUB1	4	133	52	21658	12.5263	0.000380964	7468;3376;6426;2305	WHSC1;IARS;SF2;FOXM1	0.0326867	c4	http://www.broadinstitute.org/gsea/msigdb/cards/MORF_BUB1.html
ZHOU_CELL_CYCLE_GENES_IN_IR_RESPONSE_24HR	6	133	128	21658	7.63322	0.00017492	4605;9656;129401;51203;54443;55775	B-Myb;MDC1;NUP35;NUSAP1;anillin;TDP1	0.0330599	c2	http://www.broadinstitute.org/gsea/msigdb/cards/ZHOU_CELL_CYCLE_GENES_IN_IR_RESPONSE_24HR.html
MITSIADES_RESPONSE_TO_APLIDIN_DN	8	133	249	21658	5.23187	0.000184951	8725;7468;4605;7175;2956;2305;5339;51203	RMP;WHSC1;B-Myb;TPR;MSH6;FOXM1;plectin 1;NUSAP1	0.0336113	c2	http://www.broadinstitute.org/gsea/msigdb/cards/MITSIADES_RESPONSE_TO_APLIDIN_DN.html
CUI_TCF21_TARGETS_2_DN	15	133	830	21658	2.94293	0.000204797	3320;3096;867;10763;6764;6668;2802;4643;79960;10048;114879;55742;23272;11244;9107	HSP90A;HIVEP1;Cbl;nestin;ST5;SP2;GOLGA3;MYO1E;PHF17;RANBP9;OSBPL5;PARVA;RAP140;ZHX1;MTMR6	0.035539	c2	http://www.broadinstitute.org/gsea/msigdb/cards/CUI_TCF21_TARGETS_2_DN.html
PUJANA_ATM_PCC_NETWORK	21	133	1442	21658	2.37149	0.000210601	8481;23774;9943;7468;4605;7572;6672;3187;2956;861;10487;6668;6426;2305;9112;8621;9589;4841;10048;9169;23379	OFD1;BRD1;OSR1;WHSC1;B-Myb;ZNF24;SP100;hnRNP H1;MSH6;AML1;CAP1;SP2;SF2;FOXM1;MTA1;CHED;WTAP;NONO;RANBP9;SFRS2IP;KIAA0947	0.035539	c2	http://www.broadinstitute.org/gsea/msigdb/cards/PUJANA_ATM_PCC_NETWORK.html
SCHLOSSER_SERUM_RESPONSE_UP	6	133	134	21658	7.29144	0.000221917	51341;2549;57476;23248;84444;57680	FBI1;Gab1;GRAMD1B;KIAA0460;DOT1L;CHD-8	0.0361571	c2	http://www.broadinstitute.org/gsea/msigdb/cards/SCHLOSSER_SERUM_RESPONSE_UP.html
MORI_SMALL_PRE_BII_LYMPHOCYTE_UP	5	133	86	21658	9.46756	0.000239911	8522;9589;81559;6938;28988	GAS7;WTAP;TRIM11;TCF12;DBNL	0.037786	c2	http://www.broadinstitute.org/gsea/msigdb/cards/MORI_SMALL_PRE_BII_LYMPHOCYTE_UP.html
CTTTGT_V$LEF1_Q2	25	133	1972	21658	2.06443	0.000408722	2309;8522;22911;3096;867;1822;4301;6764;10487;23515;5339;4841;79960;23332;116224;10048;6938;56916;57620;55683;10042;27125;23272;22839;51143	FOXO3A;GAS7;WDR47;HIVEP1;Cbl;DRPLA;afadin;ST5;CAP1;MORC3;plectin 1;NONO;PHF17;CLASP1;C9orf42;RANBP9;TCF12;SMARCAD1;STIM2;SI1;HMG2L1;MCEF;RAP140;SAPAP4;DNCLI1	0.0379657	c3	http://www.broadinstitute.org/gsea/msigdb/cards/CTTTGT_V$LEF1_Q2.html
NEGATIVE_REGULATION_OF_CELLULAR_COMPONENT_ORGANIZATION_AND_BIOGENESIS	3	133	29	21658	16.8457	0.000968571	7014;23332;51474	TRF2;CLASP1;eplin	0.0380622	c5	http://www.broadinstitute.org/gsea/msigdb/cards/NEGATIVE_REGULATION_OF_CELLULAR_COMPONENT_ORGANIZATION_AND_BIOGENESIS.html
GNF2_CDC2	4	133	62	21658	10.5059	0.000713207	7468;4605;2305;51203	WHSC1;B-Myb;FOXM1;NUSAP1	0.0382457	c4	http://www.broadinstitute.org/gsea/msigdb/cards/GNF2_CDC2.html
GNF2_CENPF	4	133	62	21658	10.5059	0.000713207	7468;4605;2305;51203	WHSC1;B-Myb;FOXM1;NUSAP1	0.0382457	c4	http://www.broadinstitute.org/gsea/msigdb/cards/GNF2_CENPF.html
MORF_MSH2	4	133	61	21658	10.6782	0.000673139	3376;2956;6426;23379	IARS;MSH6;SF2;KIAA0947	0.0382457	c4	http://www.broadinstitute.org/gsea/msigdb/cards/MORF_MSH2.html
MORF_PSMF1	6	133	164	21658	5.95764	0.000625139	22911;5509;23774;861;8621;26115	WDR47;PPP1R3D;BRD1;AML1;CHED;TANC2	0.0382457	c4	http://www.broadinstitute.org/gsea/msigdb/cards/MORF_PSMF1.html
MORF_SMC1L1	4	133	62	21658	10.5059	0.000713207	2956;6426;4841;23379	MSH6;SF2;NONO;KIAA0947	0.0382457	c4	http://www.broadinstitute.org/gsea/msigdb/cards/MORF_SMC1L1.html
MORF_SS18	4	133	61	21658	10.6782	0.000673139	7175;8621;23248;4848	TPR;CHED;KIAA0460;NOT2	0.0382457	c4	http://www.broadinstitute.org/gsea/msigdb/cards/MORF_SS18.html
GINESTIER_BREAST_CANCER_ZNF217_AMPLIFIED_DN	9	133	335	21658	4.37486	0.00026846	23774;1822;816;23334;23403;2011;84444;11273;23524	BRD1;DRPLA;CaMK2-beta;KIAA0467;FBX46;MARK2;DOT1L;A2LP;SRm300	0.0387834	c2	http://www.broadinstitute.org/gsea/msigdb/cards/GINESTIER_BREAST_CANCER_ZNF217_AMPLIFIED_DN.html
PID_LKB1_PATHWAY	4	133	47	21658	13.8589	0.000265379	3320;200186;2011;23235	HSP90A;TORC2;MARK2;QIK	0.0387834	c2	http://www.broadinstitute.org/gsea/msigdb/cards/PID_LKB1_PATHWAY.html
REACTOME_SIGNALING_BY_CONSTITUTIVELY_ACTIVE_EGFR	3	133	18	21658	27.1404	0.000272769	3320;867;2549	HSP90A;Cbl;Gab1	0.0387834	c2	http://www.broadinstitute.org/gsea/msigdb/cards/REACTOME_SIGNALING_BY_CONSTITUTIVELY_ACTIVE_EGFR.html
ZHANG_TLX_TARGETS_UP	5	133	89	21658	9.14843	0.000279076	6426;10276;3619;54443;10042	SF2;Net1;INCENP;anillin;HMG2L1	0.0387834	c2	http://www.broadinstitute.org/gsea/msigdb/cards/ZHANG_TLX_TARGETS_UP.html
HAMAI_APOPTOSIS_VIA_TRAIL_UP	12	133	584	21658	3.34607	0.000297722	10059;3376;9859;55320;8887;9169;51203;56916;54443;51474;23272;11244	DRP1;IARS;KAB1;C14orf106;TAX1BP1;SFRS2IP;NUSAP1;SMARCAD1;anillin;eplin;RAP140;ZHX1	0.039076	c2	http://www.broadinstitute.org/gsea/msigdb/cards/HAMAI_APOPTOSIS_VIA_TRAIL_UP.html
SPIELMAN_LYMPHOBLAST_EUROPEAN_VS_ASIAN_DN	12	133	584	21658	3.34607	0.000297722	8725;9943;7572;10487;6668;8878;8030;55421;8887;9169;4848;51474	RMP;OSR1;ZNF24;CAP1;SP2;SQSTM1;CCDC6;ELG;TAX1BP1;SFRS2IP;NOT2;eplin	0.039076	c2	http://www.broadinstitute.org/gsea/msigdb/cards/SPIELMAN_LYMPHOBLAST_EUROPEAN_VS_ASIAN_DN.html
BLUM_RESPONSE_TO_SALIRASIB_DN	9	133	342	21658	4.28532	0.000311191	9282;3320;4605;2956;6426;64759;2976;51203;3619	Trap170;HSP90A;B-Myb;MSH6;SF2;tensin 3;GTF3C2;NUSAP1;INCENP	0.03974	c2	http://www.broadinstitute.org/gsea/msigdb/cards/BLUM_RESPONSE_TO_SALIRASIB_DN.html
DIAZ_CHRONIC_MEYLOGENOUS_LEUKEMIA_UP	20	133	1382	21658	2.35662	0.00032821	10059;2309;8725;23774;9943;7572;2956;6426;9112;8878;7159;8030;10276;8887;10048;6938;9169;23613;550;51143	DRP1;FOXO3A;RMP;BRD1;OSR1;ZNF24;MSH6;SF2;MTA1;SQSTM1;53BP2;CCDC6;Net1;TAX1BP1;RANBP9;TCF12;SFRS2IP;RACK7;AUP1;DNCLI1	0.0400777	c2	http://www.broadinstitute.org/gsea/msigdb/cards/DIAZ_CHRONIC_MEYLOGENOUS_LEUKEMIA_UP.html
MARTINEZ_RB1_AND_TP53_TARGETS_DN	12	133	591	21658	3.30644	0.0003308	4605;613;7175;10487;2308;9112;816;4926;5339;9169;3619;9967	B-Myb;Bcr;TPR;CAP1;FOXO1A;MTA1;CaMK2-beta;NuMA-1;plectin 1;SFRS2IP;INCENP;Trap150	0.0400777	c2	http://www.broadinstitute.org/gsea/msigdb/cards/MARTINEZ_RB1_AND_TP53_TARGETS_DN.html
MARTINEZ_TP53_TARGETS_DN	12	133	593	21658	3.29529	0.000340806	4605;613;7175;10487;2308;9112;816;4926;5339;9169;3619;9967	B-Myb;Bcr;TPR;CAP1;FOXO1A;MTA1;CaMK2-beta;NuMA-1;plectin 1;SFRS2IP;INCENP;Trap150	0.0402577	c2	http://www.broadinstitute.org/gsea/msigdb/cards/MARTINEZ_TP53_TARGETS_DN.html
GAGCTGG,MIR-337	6	133	159	21658	6.14499	0.000534253	7468;6426;54973;57610;11273;55742	WHSC1;SF2;CPSF3L;RanBP10;A2LP;PARVA	0.0405044	c3	http://www.broadinstitute.org/gsea/msigdb/cards/GAGCTGG,MIR-337.html
RCGCANGCGY_V$NRF1_Q6	15	133	918	21658	2.66082	0.000581402	3187;6764;6426;23515;54973;23248;79882;159090;2976;11273;116224;55775;57620;55683;23524	hnRNP H1;ST5;SF2;MORC3;CPSF3L;KIAA0460;UKp68;FLJ44003;GTF3C2;A2LP;C9orf42;TDP1;STIM2;SI1;SRm300	0.0405044	c3	http://www.broadinstitute.org/gsea/msigdb/cards/RCGCANGCGY_V$NRF1_Q6.html
V$E4BP4_01	7	133	223	21658	5.11164	0.00053766	2309;22911;51341;9686;23332;57592;11273	FOXO3A;WDR47;FBI1;VGLL4;CLASP1;KIAA1441;A2LP	0.0405044	c3	http://www.broadinstitute.org/gsea/msigdb/cards/V$E4BP4_01.html
PUJANA_CHEK2_PCC_NETWORK	14	133	779	21658	2.92656	0.000355739	9943;7468;3320;4605;6672;3187;3376;2956;6426;2305;9112;9589;4841;10048	OSR1;WHSC1;HSP90A;B-Myb;SP100;hnRNP H1;IARS;MSH6;SF2;FOXM1;MTA1;WTAP;NONO;RANBP9	0.0409967	c2	http://www.broadinstitute.org/gsea/msigdb/cards/PUJANA_CHEK2_PCC_NETWORK.html
ZHANG_TLX_TARGETS_60HR_DN	8	133	277	21658	4.70302	0.000371043	4605;2956;6426;10276;3619;54443;10042;9967	B-Myb;MSH6;SF2;Net1;INCENP;anillin;HMG2L1;Trap150	0.0417424	c2	http://www.broadinstitute.org/gsea/msigdb/cards/ZHANG_TLX_TARGETS_60HR_DN.html
HALLMARK_G2M_CHECKPOINT	6	133	200	21658	4.88526	0.00168297	7468;4605;6426;4926;51203;3619	WHSC1;B-Myb;SF2;NuMA-1;NUSAP1;INCENP	0.0420743	h	http://www.broadinstitute.org/gsea/msigdb/cards/HALLMARK_G2M_CHECKPOINT.html
SCHAEFFER_PROSTATE_DEVELOPMENT_6HR_DN	11	133	514	21658	3.48495	0.000383163	10421;6764;55700;8887;221908;54434;55742;51474;11244;23613;9967	CD2BP2;ST5;RPRC1;TAX1BP1;MGC22793;slingshot 1;PARVA;eplin;ZHX1;RACK7;Trap150	0.0421034	c2	http://www.broadinstitute.org/gsea/msigdb/cards/SCHAEFFER_PROSTATE_DEVELOPMENT_6HR_DN.html
GCM_RAB10	6	133	176	21658	5.55144	0.000892314	26057;8725;79882;55683;29934;23524	ANKRD17;RMP;UKp68;SI1;SNX12;SRm300	0.0446963	c4	http://www.broadinstitute.org/gsea/msigdb/cards/GCM_RAB10.html
GNF2_PCNA	4	133	68	21658	9.57895	0.000989778	7468;4605;2305;51203	WHSC1;B-Myb;FOXM1;NUSAP1	0.0446963	c4	http://www.broadinstitute.org/gsea/msigdb/cards/GNF2_PCNA.html
MODULE_123	7	133	248	21658	4.59635	0.000985652	8522;23774;7468;4605;3096;6672;2305	GAS7;BRD1;WHSC1;B-Myb;HIVEP1;SP100;FOXM1	0.0446963	c4	http://www.broadinstitute.org/gsea/msigdb/cards/MODULE_123.html
GTGACGY_V$E4F1_Q6	12	133	658	21658	2.96976	0.000838675	26057;51341;5509;3187;6426;4643;7014;79960;8887;57592;27125;2686	ANKRD17;FBI1;PPP1R3D;hnRNP H1;SF2;MYO1E;TRF2;PHF17;TAX1BP1;KIAA1441;MCEF;GGTL3	0.047012	c3	http://www.broadinstitute.org/gsea/msigdb/cards/GTGACGY_V$E4F1_Q6.html
TACAATC,MIR-508	4	133	65	21658	10.0211	0.000843517	6426;4841;23332;10048	SF2;NONO;CLASP1;RANBP9	0.047012	c3	http://www.broadinstitute.org/gsea/msigdb/cards/TACAATC,MIR-508.html
V$POU1F1_Q6	7	133	238	21658	4.78947	0.000780514	3096;3376;861;9686;80115;11244;22839	HIVEP1;IARS;AML1;VGLL4;BAIAP2L2;ZHX1;SAPAP4	0.047012	c3	http://www.broadinstitute.org/gsea/msigdb/cards/V$POU1F1_Q6.html
MORF_CSNK1D	4	133	70	21658	9.30526	0.00109665	7175;23515;23248;57680	TPR;MORC3;KIAA0460;CHD-8	0.0470464	c4	http://www.broadinstitute.org/gsea/msigdb/cards/MORF_CSNK1D.html
GNF2_H2AFX	3	133	31	21658	15.7589	0.00115818	7468;2305;51203	WHSC1;FOXM1;NUSAP1	0.04732	c4	http://www.broadinstitute.org/gsea/msigdb/cards/GNF2_H2AFX.html
GGAMTNNNNNTCCY_UNKNOWN	5	133	117	21658	6.95906	0.000919995	7175;861;6668;57610;116224	TPR;AML1;SP2;RanBP10;C9orf42	0.0480697	c3	http://www.broadinstitute.org/gsea/msigdb/cards/GGAMTNNNNNTCCY_UNKNOWN.html
GENERAL_RNA_POLYMERASE_II_TRANSCRIPTION_FACTOR_ACTIVITY	3	133	32	21658	15.2664	0.00126114	9282;4848;9967	Trap170;NOT2;Trap150	0.0482552	c5	http://www.broadinstitute.org/gsea/msigdb/cards/GENERAL_RNA_POLYMERASE_II_TRANSCRIPTION_FACTOR_ACTIVITY.html
BIOCARTA_AKT_PATHWAY	3	133	22	21658	22.2057	0.000463363	2309;3320;2308	FOXO3A;HSP90A;FOXO1A	0.0497588	c2	http://www.broadinstitute.org/gsea/msigdb/cards/BIOCARTA_AKT_PATHWAY.html

## Sheet: A2058_Combodown
Geneset	x	X	n	N	Fold Enrichment	p	Entrez IDs	Gene Names	adjusted p	Geneset Collection	link to MsigDB Geneset
REACTOME_NGF_SIGNALLING_VIA_TRKA_FROM_THE_PLASMA_MEMBRANE	12	108	137	21658	17.5653	1.0738e-11	2309;5335;2475;1398;7249;2308;6195;253260;10818;572;84335;8660	FOXO3A;PLCG1;mTOR;Crk;tuberin;FOXO1A;p90RSK;Rictor;FRS2;Bad;Akt1S1;IRS-2	5.07371e-08	c2	http://www.broadinstitute.org/gsea/msigdb/cards/REACTOME_NGF_SIGNALLING_VIA_TRKA_FROM_THE_PLASMA_MEMBRANE.html
REACTOME_PI3K_AKT_ACTIVATION	8	108	38	21658	42.2183	6.30096e-11	2309;2475;7249;2308;253260;572;84335;8660	FOXO3A;mTOR;tuberin;FOXO1A;Rictor;Bad;Akt1S1;IRS-2	1.4886e-07	c2	http://www.broadinstitute.org/gsea/msigdb/cards/REACTOME_PI3K_AKT_ACTIVATION.html
REACTOME_PIP3_ACTIVATES_AKT_SIGNALING	7	108	29	21658	48.4055	4.50887e-10	2309;2475;7249;2308;253260;572;84335	FOXO3A;mTOR;tuberin;FOXO1A;Rictor;Bad;Akt1S1	7.10148e-07	c2	http://www.broadinstitute.org/gsea/msigdb/cards/REACTOME_PIP3_ACTIVATES_AKT_SIGNALING.html
REACTOME_PI_3K_CASCADE	8	108	56	21658	28.6481	9.92934e-10	2309;2475;7249;2308;253260;10818;572;84335	FOXO3A;mTOR;tuberin;FOXO1A;Rictor;FRS2;Bad;Akt1S1	1.1729e-06	c2	http://www.broadinstitute.org/gsea/msigdb/cards/REACTOME_PI_3K_CASCADE.html
REACTOME_DOWNSTREAM_SIGNAL_TRANSDUCTION	9	108	95	21658	18.9982	2.41233e-09	2309;5335;2475;1398;7249;2308;253260;572;84335	FOXO3A;PLCG1;mTOR;Crk;tuberin;FOXO1A;Rictor;Bad;Akt1S1	1.42478e-06	c2	http://www.broadinstitute.org/gsea/msigdb/cards/REACTOME_DOWNSTREAM_SIGNAL_TRANSDUCTION.html
REACTOME_GAB1_SIGNALOSOME	7	108	38	21658	36.941	2.36303e-09	2309;2475;7249;2308;253260;572;84335	FOXO3A;mTOR;tuberin;FOXO1A;Rictor;Bad;Akt1S1	1.42478e-06	c2	http://www.broadinstitute.org/gsea/msigdb/cards/REACTOME_GAB1_SIGNALOSOME.html
REACTOME_PI3K_EVENTS_IN_ERBB4_SIGNALING	7	108	38	21658	36.941	2.36303e-09	2309;2475;7249;2308;253260;572;84335	FOXO3A;mTOR;tuberin;FOXO1A;Rictor;Bad;Akt1S1	1.42478e-06	c2	http://www.broadinstitute.org/gsea/msigdb/cards/REACTOME_PI3K_EVENTS_IN_ERBB4_SIGNALING.html
REACTOME_SIGNALLING_BY_NGF	12	108	217	21658	11.0896	1.58006e-09	2309;5335;2475;1398;7249;2308;6195;253260;10818;572;84335;8660	FOXO3A;PLCG1;mTOR;Crk;tuberin;FOXO1A;p90RSK;Rictor;FRS2;Bad;Akt1S1;IRS-2	1.42478e-06	c2	http://www.broadinstitute.org/gsea/msigdb/cards/REACTOME_SIGNALLING_BY_NGF.html
REACTOME_DOWNSTREAM_SIGNALING_OF_ACTIVATED_FGFR	9	108	100	21658	18.0483	3.66735e-09	2309;5335;2475;7249;2308;253260;10818;572;84335	FOXO3A;PLCG1;mTOR;tuberin;FOXO1A;Rictor;FRS2;Bad;Akt1S1	1.92536e-06	c2	http://www.broadinstitute.org/gsea/msigdb/cards/REACTOME_DOWNSTREAM_SIGNALING_OF_ACTIVATED_FGFR.html
BIOCARTA_MTOR_PATHWAY	6	108	23	21658	52.314	5.61459e-09	1975;2475;7249;6194;1982;1978	eIF4B;mTOR;tuberin;S6;eIF4G2;4E-BP1	2.52719e-06	c2	http://www.broadinstitute.org/gsea/msigdb/cards/BIOCARTA_MTOR_PATHWAY.html
REACTOME_PI3K_EVENTS_IN_ERBB2_SIGNALING	7	108	44	21658	31.9036	5.88341e-09	2309;2475;7249;2308;253260;572;84335	FOXO3A;mTOR;tuberin;FOXO1A;Rictor;Bad;Akt1S1	2.52719e-06	c2	http://www.broadinstitute.org/gsea/msigdb/cards/REACTOME_PI3K_EVENTS_IN_ERBB2_SIGNALING.html
REACTOME_SIGNALING_BY_FGFR	9	108	112	21658	16.1146	9.25057e-09	2309;5335;2475;7249;2308;253260;10818;572;84335	FOXO3A;PLCG1;mTOR;tuberin;FOXO1A;Rictor;FRS2;Bad;Akt1S1	3.64241e-06	c2	http://www.broadinstitute.org/gsea/msigdb/cards/REACTOME_SIGNALING_BY_FGFR.html
GINESTIER_BREAST_CANCER_ZNF217_AMPLIFIED_DN	13	108	335	21658	7.78203	1.87463e-08	1500;23023;9725;23774;4000;2475;23334;23108;23367;23152;57701;22985;23524	CTNND1;TMCC1;TMEM63A;BRD1;lamin A/C;mTOR;KIAA0467;Rap1GAP2;LARP;capicua;KIAA1602;acinus;SRm300	5.90508e-06	c2	http://www.broadinstitute.org/gsea/msigdb/cards/GINESTIER_BREAST_CANCER_ZNF217_AMPLIFIED_DN.html
KEGG_MTOR_SIGNALING_PATHWAY	7	108	52	21658	26.9954	1.67817e-08	1975;2475;7249;6194;1978;6195;253260	eIF4B;mTOR;tuberin;S6;4E-BP1;p90RSK;Rictor	5.90508e-06	c2	http://www.broadinstitute.org/gsea/msigdb/cards/KEGG_MTOR_SIGNALING_PATHWAY.html
REACTOME_SIGNALING_BY_PDGF	9	108	122	21658	14.7937	1.85804e-08	2309;5335;2475;1398;7249;2308;253260;572;84335	FOXO3A;PLCG1;mTOR;Crk;tuberin;FOXO1A;Rictor;Bad;Akt1S1	5.90508e-06	c2	http://www.broadinstitute.org/gsea/msigdb/cards/REACTOME_SIGNALING_BY_PDGF.html
REACTOME_INSULIN_RECEPTOR_SIGNALLING_CASCADE	8	108	87	21658	18.4402	2.40205e-08	1975;2475;1398;7249;6194;1978;10818;8660	eIF4B;mTOR;Crk;tuberin;S6;4E-BP1;FRS2;IRS-2	7.09355e-06	c2	http://www.broadinstitute.org/gsea/msigdb/cards/REACTOME_INSULIN_RECEPTOR_SIGNALLING_CASCADE.html
REACTOME_SIGNALING_BY_FGFR_IN_DISEASE	9	108	127	21658	14.2113	2.57714e-08	2309;5335;2475;7249;2308;253260;10818;572;84335	FOXO3A;PLCG1;mTOR;tuberin;FOXO1A;Rictor;FRS2;Bad;Akt1S1	7.16293e-06	c2	http://www.broadinstitute.org/gsea/msigdb/cards/REACTOME_SIGNALING_BY_FGFR_IN_DISEASE.html
PID_PI3KCIAKTPATHWAY	6	108	35	21658	34.3778	5.06425e-08	2309;9882;2475;2308;253260;572	FOXO3A;TBC1D4;mTOR;FOXO1A;Rictor;Bad	1.32937e-05	c2	http://www.broadinstitute.org/gsea/msigdb/cards/PID_PI3KCIAKTPATHWAY.html
REACTOME_SIGNALING_BY_ERBB2	8	108	101	21658	15.8841	7.08991e-08	2309;5335;2475;7249;2308;253260;572;84335	FOXO3A;PLCG1;mTOR;tuberin;FOXO1A;Rictor;Bad;Akt1S1	1.76315e-05	c2	http://www.broadinstitute.org/gsea/msigdb/cards/REACTOME_SIGNALING_BY_ERBB2.html
PID_MTOR_4PATHWAY	7	108	69	21658	20.3443	1.00364e-07	1975;2475;7249;1978;6195;253260;84335	eIF4B;mTOR;tuberin;4E-BP1;p90RSK;Rictor;Akt1S1	2.3711e-05	c2	http://www.broadinstitute.org/gsea/msigdb/cards/PID_MTOR_4PATHWAY.html
REACTOME_PI3K_CASCADE	7	108	71	21658	19.7713	1.20303e-07	1975;2475;7249;6194;1978;10818;8660	eIF4B;mTOR;tuberin;S6;4E-BP1;FRS2;IRS-2	2.53028e-05	c2	http://www.broadinstitute.org/gsea/msigdb/cards/REACTOME_PI3K_CASCADE.html
REACTOME_SIGNALING_BY_EGFR_IN_CANCER	8	108	109	21658	14.7183	1.23167e-07	2309;5335;2475;7249;2308;253260;572;84335	FOXO3A;PLCG1;mTOR;tuberin;FOXO1A;Rictor;Bad;Akt1S1	2.53028e-05	c2	http://www.broadinstitute.org/gsea/msigdb/cards/REACTOME_SIGNALING_BY_EGFR_IN_CANCER.html
REACTOME_SIGNALING_BY_INSULIN_RECEPTOR	8	108	108	21658	14.8546	1.15215e-07	1975;2475;1398;7249;6194;1978;10818;8660	eIF4B;mTOR;Crk;tuberin;S6;4E-BP1;FRS2;IRS-2	2.53028e-05	c2	http://www.broadinstitute.org/gsea/msigdb/cards/REACTOME_SIGNALING_BY_INSULIN_RECEPTOR.html
REACTOME_SIGNALING_BY_SCF_KIT	7	108	78	21658	17.9969	2.18461e-07	2309;2475;7249;2308;253260;572;84335	FOXO3A;mTOR;tuberin;FOXO1A;Rictor;Bad;Akt1S1	4.30095e-05	c2	http://www.broadinstitute.org/gsea/msigdb/cards/REACTOME_SIGNALING_BY_SCF_KIT.html
REACTOME_SIGNALING_BY_THE_B_CELL_RECEPTOR_BCR	8	108	126	21658	12.7325	3.51079e-07	2309;5335;2475;7249;2308;253260;572;84335	FOXO3A;PLCG1;mTOR;tuberin;FOXO1A;Rictor;Bad;Akt1S1	6.63538e-05	c2	http://www.broadinstitute.org/gsea/msigdb/cards/REACTOME_SIGNALING_BY_THE_B_CELL_RECEPTOR_BCR.html
REACTOME_SIGNALING_BY_ERBB4	7	108	90	21658	15.5973	5.41533e-07	2309;2475;7249;2308;253260;572;84335	FOXO3A;mTOR;tuberin;FOXO1A;Rictor;Bad;Akt1S1	9.84132e-05	c2	http://www.broadinstitute.org/gsea/msigdb/cards/REACTOME_SIGNALING_BY_ERBB4.html
KEGG_INSULIN_SIGNALING_PATHWAY	8	108	137	21658	11.7102	6.41398e-07	2475;1398;7249;6194;2308;1978;572;8660	mTOR;Crk;tuberin;S6;FOXO1A;4E-BP1;Bad;IRS-2	0.000112245	c2	http://www.broadinstitute.org/gsea/msigdb/cards/KEGG_INSULIN_SIGNALING_PATHWAY.html
REACTOME_PKB_MEDIATED_EVENTS	5	108	29	21658	34.5754	6.79772e-07	1975;2475;7249;6194;1978	eIF4B;mTOR;tuberin;S6;4E-BP1	0.000114712	c2	http://www.broadinstitute.org/gsea/msigdb/cards/REACTOME_PKB_MEDIATED_EVENTS.html
REACTOME_MTORC1_MEDIATED_SIGNALLING	4	108	11	21658	72.9226	7.50158e-07	1975;2475;6194;1978	eIF4B;mTOR;S6;4E-BP1	0.000122224	c2	http://www.broadinstitute.org/gsea/msigdb/cards/REACTOME_MTORC1_MEDIATED_SIGNALLING.html
REACTOME_DOWNSTREAM_SIGNALING_EVENTS_OF_B_CELL_RECEPTOR_BCR	7	108	97	21658	14.4717	8.70422e-07	2309;2475;7249;2308;253260;572;84335	FOXO3A;mTOR;tuberin;FOXO1A;Rictor;Bad;Akt1S1	0.000137092	c2	http://www.broadinstitute.org/gsea/msigdb/cards/REACTOME_DOWNSTREAM_SIGNALING_EVENTS_OF_B_CELL_RECEPTOR_BCR.html
DACOSTA_UV_RESPONSE_VIA_ERCC3_DN	17	108	855	21658	3.98729	1.3556e-06	4659;23140;2309;23023;6672;3607;6575;2803;9859;23332;23111;11073;27000;23047;23499;51592;23607	MYPT1;ZZEF1;FOXO3A;TMCC1;SP100;FOXK2;SLC20A2;golgin-245;KAB1;CLASP1;SPG20;TOPBP1;ZRF1;APRIN;MACF1 iso2;TIF1-gamma;CD2AP	0.000206619	c2	http://www.broadinstitute.org/gsea/msigdb/cards/DACOSTA_UV_RESPONSE_VIA_ERCC3_DN.html
SIG_PIP3_SIGNALING_IN_CARDIAC_MYOCTES	6	108	67	21658	17.9585	1.68604e-06	2309;2475;7249;6195;572;8660	FOXO3A;mTOR;tuberin;p90RSK;Bad;IRS-2	0.000248955	c2	http://www.broadinstitute.org/gsea/msigdb/cards/SIG_PIP3_SIGNALING_IN_CARDIAC_MYOCTES.html
GGGCGGR_V$SP1_Q6	35	108	2940	21658	2.38735	4.76705e-07	23053;4659;23140;2309;5208;1832;2316;1975;2475;1398;1982;10576;2802;79026;5339;55729;56257;23673;54882;51735;10818;572;6605;84335;85021;54822;55677;85456;65125;23047;55229;54927;51592;8660;23607	LOC196752;MYPT1;ZZEF1;FOXO3A;PFKFB2;desmoplakin;FLNA;eIF4B;mTOR;Crk;eIF4G2;CCT2;GOLGA3;AHNAK;plectin 1;ATF7IP;BCDIN3;STX12;ANKHD1;RapGEF6;FRS2;Bad;SMARCE1;Akt1S1;REPS1;ChaK1;IWS1;TNKS1BP1;WNK1;APRIN;PANK4;CHCHD3;TIF1-gamma;IRS-2;CD2AP	0.000398526	c3	http://www.broadinstitute.org/gsea/msigdb/cards/GGGCGGR_V$SP1_Q6.html
RODRIGUES_THYROID_CARCINOMA_ANAPLASTIC_UP	15	108	722	21658	4.16628	3.60141e-06	9669;2316;6672;6744;1982;10576;79026;1978;5339;29028;54882;11073;84365;29127;170506	eIF5B;FLNA;SP100;SSFA2;eIF4G2;CCT2;AHNAK;4E-BP1;plectin 1;ATAD2;ANKHD1;TOPBP1;NIFK;MgcRacGAP;DHX36	0.000515657	c2	http://www.broadinstitute.org/gsea/msigdb/cards/RODRIGUES_THYROID_CARCINOMA_ANAPLASTIC_UP.html
KEGG_NEUROTROPHIN_SIGNALING_PATHWAY	7	108	126	21658	11.1409	4.53124e-06	2309;5335;1398;6195;10818;572;8660	FOXO3A;PLCG1;Crk;p90RSK;FRS2;Bad;IRS-2	0.000611718	c2	http://www.broadinstitute.org/gsea/msigdb/cards/KEGG_NEUROTROPHIN_SIGNALING_PATHWAY.html
PID_MET_PATHWAY	6	108	80	21658	15.0403	4.41998e-06	5335;2475;1398;1978;572;84335	PLCG1;mTOR;Crk;4E-BP1;Bad;Akt1S1	0.000611718	c2	http://www.broadinstitute.org/gsea/msigdb/cards/PID_MET_PATHWAY.html
BLALOCK_ALZHEIMERS_DISEASE_UP	23	108	1691	21658	2.72759	9.3346e-06	2309;6449;9669;23774;4000;1832;2316;6672;1975;6744;2802;2308;2803;5339;6195;5585;6239;572;65125;57509;23499;23524;8660	FOXO3A;SGTA;eIF5B;BRD1;lamin A/C;desmoplakin;FLNA;SP100;eIF4B;SSFA2;GOLGA3;FOXO1A;golgin-245;plectin 1;p90RSK;PKN1;RREB-1;Bad;WNK1;MTUS1;MACF1 iso2;SRm300;IRS-2	0.00122517	c2	http://www.broadinstitute.org/gsea/msigdb/cards/BLALOCK_ALZHEIMERS_DISEASE_UP.html
REACTOME_IMMUNE_SYSTEM	16	108	933	21658	3.43901	1.77271e-05	2309;5335;6672;2475;1398;7249;1982;2308;6195;23108;253260;9688;572;84335;29127;8660	FOXO3A;PLCG1;SP100;mTOR;Crk;tuberin;eIF4G2;FOXO1A;p90RSK;Rap1GAP2;Rictor;NUP93;Bad;Akt1S1;MgcRacGAP;IRS-2	0.0022638	c2	http://www.broadinstitute.org/gsea/msigdb/cards/REACTOME_IMMUNE_SYSTEM.html
BENPORATH_CYCLING_GENES	13	108	648	21658	4.02312	2.42395e-05	1500;4000;1832;1398;3607;23367;29028;55729;56257;51530;11073;23152;80025	CTNND1;lamin A/C;desmoplakin;Crk;FOXK2;LARP;ATAD2;ATF7IP;BCDIN3;NIPA;TOPBP1;capicua;PANK2	0.00301399	c2	http://www.broadinstitute.org/gsea/msigdb/cards/BENPORATH_CYCLING_GENES.html
PILON_KLF1_TARGETS_DN	24	108	1972	21658	2.44061	3.53961e-05	23140;23683;23023;9725;6840;23774;1975;2475;79026;2308;5511;6195;23108;23367;55729;23332;9688;254102;6239;6605;85021;29127;65125;57509	ZZEF1;PKD3;TMCC1;TMEM63A;supervillin;BRD1;eIF4B;mTOR;AHNAK;FOXO1A;NIPP-1;p90RSK;Rap1GAP2;LARP;ATF7IP;CLASP1;NUP93;EHBP1L1;RREB-1;SMARCE1;REPS1;MgcRacGAP;WNK1;MTUS1	0.00428838	c2	http://www.broadinstitute.org/gsea/msigdb/cards/PILON_KLF1_TARGETS_DN.html
ATGTACA,MIR-493	9	108	314	21658	5.74788	3.37064e-05	9882;1500;6840;2308;29028;23332;170506;57568;1120	TBC1D4;CTNND1;supervillin;FOXO1A;ATAD2;CLASP1;DHX36;SIPA1L2;CHKB	0.00469642	c3	http://www.broadinstitute.org/gsea/msigdb/cards/ATGTACA,MIR-493.html
CACTTTG,MIR-520G,MIR-520H	8	108	237	21658	6.76918	3.07181e-05	23774;6744;1982;2308;23152;85456;23499;51592	BRD1;SSFA2;eIF4G2;FOXO1A;capicua;TNKS1BP1;MACF1 iso2;TIF1-gamma	0.00469642	c3	http://www.broadinstitute.org/gsea/msigdb/cards/CACTTTG,MIR-520G,MIR-520H.html
RCGCANGCGY_V$NRF1_Q6	16	108	918	21658	3.4952	1.45765e-05	4659;9669;10627;2962;10376;2803;55729;56257;23673;572;84335;55677;65125;57446;22985;23524	MYPT1;eIF5B;MRLC2;TFIIF-alpha;tubulin, alpha, ubiquitous;golgin-245;ATF7IP;BCDIN3;STX12;Bad;Akt1S1;IWS1;WNK1;NDRG3;acinus;SRm300	0.00469642	c3	http://www.broadinstitute.org/gsea/msigdb/cards/RCGCANGCGY_V$NRF1_Q6.html
SCGGAAGY_V$ELK1_02	18	108	1199	21658	3.01056	2.90803e-05	23053;23140;10627;7249;6194;2802;23334;23332;23673;54882;10818;572;84335;84365;170506;79886;51076;22985	LOC196752;ZZEF1;MRLC2;tuberin;S6;GOLGA3;KIAA0467;CLASP1;STX12;ANKHD1;FRS2;Bad;Akt1S1;NIFK;DHX36;FLJ13657;CUTC;acinus	0.00469642	c3	http://www.broadinstitute.org/gsea/msigdb/cards/SCGGAAGY_V$ELK1_02.html
TAATGTG,MIR-323	7	108	160	21658	8.7735	2.00817e-05	1398;24149;23332;23673;54882;170506;51592	Crk;ZNF318;CLASP1;STX12;ANKHD1;DHX36;TIF1-gamma	0.00469642	c3	http://www.broadinstitute.org/gsea/msigdb/cards/TAATGTG,MIR-323.html
MITSIADES_RESPONSE_TO_APLIDIN_DN	8	108	249	21658	6.44296	4.31163e-05	203068;1832;1975;5339;11073;29127;23047;23499	tubulin, beta-1;desmoplakin;eIF4B;plectin 1;TOPBP1;MgcRacGAP;APRIN;MACF1 iso2	0.00509311	c2	http://www.broadinstitute.org/gsea/msigdb/cards/MITSIADES_RESPONSE_TO_APLIDIN_DN.html
REACTOME_AKT_PHOSPHORYLATES_TARGETS_IN_THE_CYTOSOL	3	108	12	21658	50.1343	5.17581e-05	7249;572;84335	tuberin;Bad;Akt1S1	0.0059648	c2	http://www.broadinstitute.org/gsea/msigdb/cards/REACTOME_AKT_PHOSPHORYLATES_TARGETS_IN_THE_CYTOSOL.html
DIAZ_CHRONIC_MEYLOGENOUS_LEUKEMIA_UP	19	108	1382	21658	2.75702	5.53891e-05	4659;2309;1500;23683;23774;4000;2316;1975;6744;2962;7249;1982;10576;3607;5511;23367;11073;6239;23607	MYPT1;FOXO3A;CTNND1;PKD3;BRD1;lamin A/C;FLNA;eIF4B;SSFA2;TFIIF-alpha;tuberin;eIF4G2;CCT2;FOXK2;NIPP-1;LARP;TOPBP1;RREB-1;CD2AP	0.00623127	c2	http://www.broadinstitute.org/gsea/msigdb/cards/DIAZ_CHRONIC_MEYLOGENOUS_LEUKEMIA_UP.html
REACTOME_APOPTOTIC_CLEAVAGE_OF_CELLULAR_PROTEINS	4	108	40	21658	20.0537	6.67835e-05	4000;1832;5339;22985	lamin A/C;desmoplakin;plectin 1;acinus	0.00733842	c2	http://www.broadinstitute.org/gsea/msigdb/cards/REACTOME_APOPTOTIC_CLEAVAGE_OF_CELLULAR_PROTEINS.html
IWANAGA_CARCINOGENESIS_BY_KRAS_PTEN_DN	9	108	353	21658	5.11284	8.11322e-05	23053;23140;5335;2475;1982;3607;2308;253260;23111	LOC196752;ZZEF1;PLCG1;mTOR;eIF4G2;FOXK2;FOXO1A;Rictor;SPG20	0.0087125	c2	http://www.broadinstitute.org/gsea/msigdb/cards/IWANAGA_CARCINOGENESIS_BY_KRAS_PTEN_DN.html
BROWNE_HCMV_INFECTION_16HR_DN	5	108	86	21658	11.6591	9.07841e-05	6840;4000;203068;5339;23499	supervillin;lamin A/C;tubulin, beta-1;plectin 1;MACF1 iso2	0.00953233	c2	http://www.broadinstitute.org/gsea/msigdb/cards/BROWNE_HCMV_INFECTION_16HR_DN.html
KEGG_ERBB_SIGNALING_PATHWAY	5	108	87	21658	11.5251	9.56255e-05	5335;2475;1398;1978;572	PLCG1;mTOR;Crk;4E-BP1;Bad	0.0098224	c2	http://www.broadinstitute.org/gsea/msigdb/cards/KEGG_ERBB_SIGNALING_PATHWAY.html
PATIL_LIVER_CANCER	13	108	747	21658	3.48994	0.000100564	23023;203068;1832;5335;23367;29028;286077;10397;84335;114804;65125;57446;55971	TMCC1;tubulin, beta-1;desmoplakin;PLCG1;LARP;ATAD2;FAM83H;NDRG1;Akt1S1;RNF157;WNK1;NDRG3;IRTKS	0.0101099	c2	http://www.broadinstitute.org/gsea/msigdb/cards/PATIL_LIVER_CANCER.html
V$RFX1_02	8	108	278	21658	5.77085	9.11276e-05	287;5339;6239;572;85456;10509;54927;8660	ANK2;plectin 1;RREB-1;Bad;TNKS1BP1;SEMA4B;CHCHD3;IRS-2	0.0108832	c3	http://www.broadinstitute.org/gsea/msigdb/cards/V$RFX1_02.html
WANG_TUMOR_INVASIVENESS_UP	9	108	374	21658	4.82576	0.000124356	8417;9669;203068;1975;6194;10376;1982;10576;27000	STX7;eIF5B;tubulin, beta-1;eIF4B;S6;tubulin, alpha, ubiquitous;eIF4G2;CCT2;ZRF1	0.0122413	c2	http://www.broadinstitute.org/gsea/msigdb/cards/WANG_TUMOR_INVASIVENESS_UP.html
REACTOME_PROLONGED_ERK_ACTIVATION_EVENTS	3	108	19	21658	31.6637	0.000170805	5335;1398;10818	PLCG1;Crk;FRS2	0.0164705	c2	http://www.broadinstitute.org/gsea/msigdb/cards/REACTOME_PROLONGED_ERK_ACTIVATION_EVENTS.html
BIOCARTA_IGF1MTOR_PATHWAY	3	108	20	21658	30.0806	0.000195718	2475;6194;1978	mTOR;S6;4E-BP1	0.017315	c2	http://www.broadinstitute.org/gsea/msigdb/cards/BIOCARTA_IGF1MTOR_PATHWAY.html
GRAESSMANN_APOPTOSIS_BY_DOXORUBICIN_DN	21	108	1781	21658	2.36456	0.000185791	9669;23683;6840;203068;1975;1398;3607;6575;24149;56257;23673;23111;6239;6605;85021;54822;29127;170506;54927;22985;23607	eIF5B;PKD3;supervillin;tubulin, beta-1;eIF4B;Crk;FOXK2;SLC20A2;ZNF318;BCDIN3;STX12;SPG20;RREB-1;SMARCE1;REPS1;ChaK1;MgcRacGAP;DHX36;CHCHD3;acinus;CD2AP	0.017315	c2	http://www.broadinstitute.org/gsea/msigdb/cards/GRAESSMANN_APOPTOSIS_BY_DOXORUBICIN_DN.html
PID_CXCR4_PATHWAY	5	108	102	21658	9.83025	0.000194906	2475;1398;2308;253260;572	mTOR;Crk;FOXO1A;Rictor;Bad	0.017315	c2	http://www.broadinstitute.org/gsea/msigdb/cards/PID_CXCR4_PATHWAY.html
PUJANA_BRCA1_PCC_NETWORK	20	108	1652	21658	2.42781	0.000192104	5208;9669;5335;6672;1975;2475;6194;10376;10576;3607;5511;5585;24149;9688;6574;11073;6239;27000;23047;23607	PFKFB2;eIF5B;PLCG1;SP100;eIF4B;mTOR;S6;tubulin, alpha, ubiquitous;CCT2;FOXK2;NIPP-1;PKN1;ZNF318;NUP93;SLC20A1;TOPBP1;RREB-1;ZRF1;APRIN;CD2AP	0.017315	c2	http://www.broadinstitute.org/gsea/msigdb/cards/PUJANA_BRCA1_PCC_NETWORK.html
REACTOME_APOPTOTIC_EXECUTION_PHASE	4	108	54	21658	14.8546	0.000197886	4000;1832;5339;22985	lamin A/C;desmoplakin;plectin 1;acinus	0.017315	c2	http://www.broadinstitute.org/gsea/msigdb/cards/REACTOME_APOPTOTIC_EXECUTION_PHASE.html
PID_FGF_PATHWAY	4	108	55	21658	14.5845	0.000211471	1500;5335;6195;10818	CTNND1;PLCG1;p90RSK;FRS2	0.0181673	c2	http://www.broadinstitute.org/gsea/msigdb/cards/PID_FGF_PATHWAY.html
AGUIRRE_PANCREATIC_CANCER_COPY_NUMBER_DN	7	108	238	21658	5.89815	0.000223192	4659;1975;6194;10576;6195;29127;23524	MYPT1;eIF4B;S6;CCT2;p90RSK;MgcRacGAP;SRm300	0.0185154	c2	http://www.broadinstitute.org/gsea/msigdb/cards/AGUIRRE_PANCREATIC_CANCER_COPY_NUMBER_DN.html
DAZARD_RESPONSE_TO_UV_NHEK_DN	8	108	318	21658	5.04496	0.000223361	4659;2309;23023;2308;9859;24149;23332;57509	MYPT1;FOXO3A;TMCC1;FOXO1A;KAB1;ZNF318;CLASP1;MTUS1	0.0185154	c2	http://www.broadinstitute.org/gsea/msigdb/cards/DAZARD_RESPONSE_TO_UV_NHEK_DN.html
BIOCARTA_AKT_PATHWAY	3	108	22	21658	27.346	0.000252351	2309;2308;572	FOXO3A;FOXO1A;Bad	0.0205579	c2	http://www.broadinstitute.org/gsea/msigdb/cards/BIOCARTA_AKT_PATHWAY.html
SCHAEFFER_PROSTATE_DEVELOPMENT_6HR_DN	10	108	514	21658	3.9015	0.000281915	1975;79026;2803;27000;170506;65125;83596;57568;23499;23607	eIF4B;AHNAK;golgin-245;ZRF1;DHX36;WNK1;Bcl-2L12;SIPA1L2;MACF1 iso2;CD2AP	0.0225771	c2	http://www.broadinstitute.org/gsea/msigdb/cards/SCHAEFFER_PROSTATE_DEVELOPMENT_6HR_DN.html
BIOCARTA_EIF4_PATHWAY	3	108	24	21658	25.0671	0.000318617	2475;1982;1978	mTOR;eIF4G2;4E-BP1	0.0246798	c2	http://www.broadinstitute.org/gsea/msigdb/cards/BIOCARTA_EIF4_PATHWAY.html
KIM_GERMINAL_CENTER_T_HELPER_DN	3	108	24	21658	25.0671	0.000318617	6840;23108;8660	supervillin;Rap1GAP2;IRS-2	0.0246798	c2	http://www.broadinstitute.org/gsea/msigdb/cards/KIM_GERMINAL_CENTER_T_HELPER_DN.html
GINESTIER_BREAST_CANCER_20Q13_AMPLIFICATION_DN	6	108	180	21658	6.68457	0.00033406	6195;23334;24149;23367;254102;11073	p90RSK;KIAA0467;ZNF318;LARP;EHBP1L1;TOPBP1	0.0254586	c2	http://www.broadinstitute.org/gsea/msigdb/cards/GINESTIER_BREAST_CANCER_20Q13_AMPLIFICATION_DN.html
PID_HDAC_CLASSIII_PATHWAY	3	108	25	21658	24.0644	0.000355566	2309;10376;2308	FOXO3A;tubulin, alpha, ubiquitous;FOXO1A	0.0266675	c2	http://www.broadinstitute.org/gsea/msigdb/cards/PID_HDAC_CLASSIII_PATHWAY.html
HALLMARK_MITOTIC_SPINDLE	6	108	200	21658	6.01611	0.000573838	2316;253260;23332;51735;29127;23607	FLNA;Rictor;CLASP1;RapGEF6;MgcRacGAP;CD2AP	0.0286919	h	http://www.broadinstitute.org/gsea/msigdb/cards/HALLMARK_MITOTIC_SPINDLE.html
REACTOME_ADAPTIVE_IMMUNE_SYSTEM	10	108	539	21658	3.72054	0.000407086	2309;5335;2475;7249;2308;23108;253260;572;84335;29127	FOXO3A;PLCG1;mTOR;tuberin;FOXO1A;Rap1GAP2;Rictor;Bad;Akt1S1;MgcRacGAP	0.0300544	c2	http://www.broadinstitute.org/gsea/msigdb/cards/REACTOME_ADAPTIVE_IMMUNE_SYSTEM.html
YAO_TEMPORAL_RESPONSE_TO_PROGESTERONE_CLUSTER_1	4	108	68	21658	11.7963	0.000454975	2309;10397;65125;8660	FOXO3A;NDRG1;WNK1;IRS-2	0.0330732	c2	http://www.broadinstitute.org/gsea/msigdb/cards/YAO_TEMPORAL_RESPONSE_TO_PROGESTERONE_CLUSTER_1.html
GCM_BCL2L1	4	108	35	21658	22.9185	4.12427e-05	2309;56257;65125;51592	FOXO3A;BCDIN3;WNK1;TIF1-gamma	0.0353862	c4	http://www.broadinstitute.org/gsea/msigdb/cards/GCM_BCL2L1.html
KANG_GIST_WITH_PDGFRA_DN	2	108	5	21658	80.2148	0.000504002	6840;6195	supervillin;p90RSK	0.036082	c2	http://www.broadinstitute.org/gsea/msigdb/cards/KANG_GIST_WITH_PDGFRA_DN.html
CTACTGT,MIR-199A	6	108	183	21658	6.57498	0.000363821	4659;2475;287;2803;6239;23047	MYPT1;mTOR;ANK2;golgin-245;RREB-1;APRIN	0.0380193	c3	http://www.broadinstitute.org/gsea/msigdb/cards/CTACTGT,MIR-199A.html
DASU_IL6_SIGNALING_SCAR_UP	3	108	30	21658	20.0537	0.000581599	5339;23367;23152	plectin 1;LARP;capicua	0.0404126	c2	http://www.broadinstitute.org/gsea/msigdb/cards/DASU_IL6_SIGNALING_SCAR_UP.html
PID_IGF1_PATHWAY	3	108	30	21658	20.0537	0.000581599	1398;572;8660	Crk;Bad;IRS-2	0.0404126	c2	http://www.broadinstitute.org/gsea/msigdb/cards/PID_IGF1_PATHWAY.html
PARENT_MTOR_SIGNALING_UP	10	108	567	21658	3.53681	0.0005992	1500;9947;9669;10144;6840;5335;2475;7249;55729;55229	CTNND1;MAGE-C1;eIF5B;FAM13A1;supervillin;PLCG1;mTOR;tuberin;ATF7IP;PANK4	0.0410322	c2	http://www.broadinstitute.org/gsea/msigdb/cards/PARENT_MTOR_SIGNALING_UP.html
PID_NEPHRIN_NEPH1_PATHWAY	3	108	31	21658	19.4068	0.000635589	5335;572;23607	PLCG1;Bad;CD2AP	0.0429022	c2	http://www.broadinstitute.org/gsea/msigdb/cards/PID_NEPHRIN_NEPH1_PATHWAY.html
CCTGTGA,MIR-513	5	108	125	21658	8.02148	0.000479593	1500;23334;253260;57509;23524	CTNND1;KIAA0467;Rictor;MTUS1;SRm300	0.0445489	c3	http://www.broadinstitute.org/gsea/msigdb/cards/CCTGTGA,MIR-513.html
ACACTAC,MIR-142-3P	5	108	130	21658	7.71296	0.000569636	1398;253260;55729;23673;84335	Crk;Rictor;ATF7IP;STX12;Akt1S1	0.0476216	c3	http://www.broadinstitute.org/gsea/msigdb/cards/ACACTAC,MIR-142-3P.html
HAMAI_APOPTOSIS_VIA_TRAIL_UP	10	108	584	21658	3.43385	0.000748809	8417;9669;2803;9859;29028;55729;51735;170506;23047;51592	STX7;eIF5B;golgin-245;KAB1;ATAD2;ATF7IP;RapGEF6;DHX36;APRIN;TIF1-gamma	0.0491406	c2	http://www.broadinstitute.org/gsea/msigdb/cards/HAMAI_APOPTOSIS_VIA_TRAIL_UP.html
RODRIGUES_THYROID_CARCINOMA_POORLY_DIFFERENTIATED_DN	12	108	805	21658	2.98937	0.000741161	9882;1500;5208;10144;6744;2308;2803;55729;23673;6605;23524;1120	TBC1D4;CTNND1;PFKFB2;FAM13A1;SSFA2;FOXO1A;golgin-245;ATF7IP;STX12;SMARCE1;SRm300;CHKB	0.0491406	c2	http://www.broadinstitute.org/gsea/msigdb/cards/RODRIGUES_THYROID_CARCINOMA_POORLY_DIFFERENTIATED_DN.html
