# Supplementary material for: Role of the E3 ubiquitin ligase RNF157 as a novel downstream effector linking PI3K and MAPK signaling pathways to the cell cycle
Source: J Biol Chem. 2017 Jun 27;292(35):14311–24. doi: 10.1074/jbc.M117.792754 (PMC5582827; doi:10.1074/jbc.M117.792754)
Supplement: Supplemental Data [file 10.1074_M117.792754_jbc.M117.792754-3.xlsx]

## Sheet: RNF157_phos
Ascore Sequence	PPM	Mascot Ion Score	Ascore 1	Ascore 2	Ascore 3	Ascore 4	Seqeunce motif	# phos
RRLS#S#S#S#LEDSETRPCVWGPLAV	6.38	28.76	68	61.7	54.7	59.1	RRLS#S#S#S#LED	4
RL[SSS]##S#LEDSETRPCVWGPLAV	5.48	36.12	11.5	7.8	28.2	0	RRL[SSS]##S#LED	3
RRLS#[SSS]#LEDSETRPCVWGPLAV	5.24	52.45	20.4	8.7	0	0	RRLS#[SSS]#LED	2
RLSSS#S#LEDSETRPCVWGPLAV	5.27	47.63	19.2	36.7	0	0	RRLSSS#S#LED	2
RLS#S#SSLEDSETRPCVWGPLAV	6.2	69.29	14.4	14.4	0	0	RRLS#S#SSLED	2
RRL[SSS]#S#LEDSETRPCVWGPLAV	5.91	26.1	12.2	38.4	0	0	RRL[SSS]#S#LED	2
RLS#SSSLEDSETRPCVWGPLAV	4.69	55.4	19.3	0	0	0	RRLS#SSSLED	1
RLSS#SSLEDSETRPCVWGPLAV	4.38	53.45	19.2	0	0	0	RRLSS#SSLED	1
Peptide spectra matches (PSMs) demonstrating singly, doubly, triply and quadruply phosphorylated forms of RNF157 in the region covering Ser residues 660-663. Precursor ion mass accuracy and Mascot ion scores are reported for each PSM. Ascore values represent the confidence of site localization, with scores of 13 and 19 representing 95% and 99% confidence in the site assignment. Square brackets de…
