# Supplementary material for: Role of the E3 ubiquitin ligase RNF157 as a novel downstream effector linking PI3K and MAPK signaling pathways to the cell cycle
Source: J Biol Chem. 2017 Jun 27;292(35):14311–24. doi: 10.1074/jbc.M117.792754 (PMC5582827; doi:10.1074/jbc.M117.792754)
Supplement: Supplemental Data [file 10.1074_M117.792754_jbc.M117.792754-4.xls]

## Sheet: Supplementary Table 4
Reference	Description	A2058_Flag-GFP	A2058_Flag-RNFwt	624_Flag-GFP	624_Flag-RNFwt	TOTAL
ATRN_HUMAN	Attractin	0 (0)	40 (20)	0 (0)	32 (16)	72
MEGF8_HUMAN	Multiple epidermal growth factor-like domains protein 8	0 (0)	26 (22)	0 (0)	10 (10)	36
TECR_HUMAN	Trans-2,3-enoyl-CoA reductase	0 (0)	9 (8)	0 (0)	19 (12)	28
MSI2H_HUMAN	RNA-binding protein Musashi homolog 2	0 (0)	10 (5)	0 (0)	17 (5)	27
PLRG1_HUMAN	Pleiotropic regulator 1	0 (0)	10 (8)	0 (0)	11 (10)	21
BYST_HUMAN	Bystin	0 (0)	8 (8)	1 (1)	10 (10)	18
MTER1_HUMAN	mTERF domain-containing protein 1, mitochondrial	0 (0)	11 (10)	0 (0)	6 (5)	17
PSA1_HUMAN	Proteasome subunit alpha type-1	0 (0)	10 (8)	0 (0)	7 (5)	17
RT18B_HUMAN	28S ribosomal protein S18b, mitochondrial	0 (0)	9 (8)	0 (0)	8 (8)	17
PRP4_HUMAN	U4/U6 small nuclear ribonucleoprotein Prp4	0 (0)	8 (8)	1 (1)	8 (8)	16
FAKD2_HUMAN	FAST kinase domain-containing protein 2	0 (0)	6 (5)	0 (0)	9 (8)	15
TXTP_HUMAN	Tricarboxylate transport protein, mitochondrial	0 (0)	8 (6)	0 (0)	7 (6)	15
SMU1_HUMAN	WD40 repeat-containing protein SMU1	0 (0)	5 (5)	0 (0)	10 (9)	15
RCD1_HUMAN	Cell differentiation protein RCD1 homolog	1 (1)	5 (5)	0 (0)	10 (10)	15
RT02_HUMAN	28S ribosomal protein S2, mitochondrial	0 (0)	6 (5)	0 (0)	9 (8)	15
MAGT1_HUMAN	Magnesium transporter protein 1	0 (0)	7 (6)	0 (0)	8 (7)	15
CHD1_HUMAN	Chromodomain-helicase-DNA-binding protein 1	0 (0)	8 (8)	0 (0)	7 (7)	15
FXR2_HUMAN	Fragile X mental retardation syndrome-related protein 2	1 (1)	7 (7)	0 (0)	7 (6)	14
EMD_HUMAN	Emerin	0 (0)	6 (5)	0 (0)	8 (8)	14
PSMD8_HUMAN	26S proteasome non-ATPase regulatory subunit 8	0 (0)	7 (6)	0 (0)	6 (6)	13
HDAC1_HUMAN	Histone deacetylase 1	0 (0)	7 (7)	0 (0)	6 (5)	13
RAN_HUMAN	GTP-binding nuclear protein Ran	0 (0)	6 (5)	0 (0)	6 (5)	12
DHB12_HUMAN	Estradiol 17-beta-dehydrogenase 12	0 (0)	5 (5)	0 (0)	7 (7)	12
TXND5_HUMAN	Thioredoxin domain-containing protein 5	1 (1)	7 (7)	0 (0)	5 (5)	12
RM19_HUMAN	39S ribosomal protein L19, mitochondrial	0 (0)	5 (5)	0 (0)	6 (5)	11
Affinity Purification-Mass Spectrometry results from A2058 and 624-Mel cell lines expressing Flag-GFP or Flag-RNF157. Values in each column represent the Total (Unique) number of peptide spectral matches (PSMs) corresponding to the Reference protein. Proteins with less than 2 PSMs in both GFP control cell lines and at least 5 Unique PSMs in at least one of the RNF157 expressing samples are displa…
